# Supplementary material for: Analysis of Babesia bovis infection-induced gene expression changes in larvae from the cattle tick, Rhipicephalus (Boophilus) microplus
Source: Parasit Vectors. 2012 Aug 7;5:162. doi: 10.1186/1756-3305-5-162 (PMC3436708; doi:10.1186/1756-3305-5-162)
Supplement: Additional file 1 — ESTs from the Babesia bovis -infected larvae subtracted library. This Excel file contains EST sequences from the subtracted library synthesized from the Babesia bovis-infected larvae (using uninfected larvae for the subtraction) and BLASTX annotation information including: GO, EC, KEGG, and InterProScan generated annotations. [file 1756-3305-5-162-S1.xls]

## Sheet: larva fasta to contig xref
BEAI172TF	too short
BEAI184TF	too short
BEAI234TF	too short
BEAI328TF	too short
BEAI436TR	too short
BEAI622TR	too short
BEAI724TR	too short
BEAI753TF	too short
BEAI023TR(1>885)	Contig 3	location 674
BEAI317TF(1>317)	Contig 2	location 180
BEAI336TR(1>505)	Contig 6	location 140
BEAI516TR(1>923)	Contig 5	location 567
BEAI543TR(1>942)	Contig 4	location 685
BEAI708TR(1>661)	Contig 1	location 487
TC1(1>1153)	contig 1:
TC5(1>1660)	contig 10:
TC95(1>1325)	contig 100:
TC96(1>965)	contig 101:
TC97(1>998)	contig 102:
TC98(1>1329)	contig 103:
TC99(1>1253)	contig 104:
TC100(1>953)	contig 105:
TC101(1>1064)	contig 106:
TC102(1>1267)	contig 107:
TC103(1>1238)	contig 108:
TC104(1>1205)	contig 109:
TC6(1>1185)	contig 11:
TC105(1>1415)	contig 110:
TC106(1>1387)	contig 111:
TC107(1>1299)	contig 112:
TC108(1>766)	contig 113:
TC109(1>1487)	contig 114:
TC110(1>1437)	contig 115:
TC111(1>1379)	contig 116:
TC112(1>1262)	contig 117:
TC113(1>1023)	contig 118:
TC114(1>858)	contig 119:
TC7(1>972)	contig 12:
TC115(1>1215)	contig 120:
TC116(1>1568)	contig 121:
TC117(1>1346)	contig 122:
TC118(1>1408)	contig 123:
TC119(1>1058)	contig 124:
TC120(1>1033)	contig 125:
TC121(1>940)	contig 126:
TC122(1>984)	contig 127:
TC123(1>1513)	contig 128:
TC124(1>1358)	contig 129:
TC8(1>846)	contig 13:
TC125(1>765)	contig 130:
TC126(1>1392)	contig 131:
TC127(1>1024)	contig 132:
TC128(1>920)	contig 133:
TC129(1>1230)	contig 134:
TC130(1>941)	contig 135:
TC131(1>212)	contig 136:
TC132(1>1301)	contig 137:
TC133(1>1054)	contig 138:
TC134(1>1164)	contig 139:
TC9(1>1117)	contig 14:
TC135(1>1238)	contig 140:
TC136(1>1695)	contig 141:
TC137(1>1118)	contig 142:
TC138(1>1106)	contig 143:
TC139(1>1478)	contig 144:
TC140(1>1350)	contig 145:
TC141(1>1262)	contig 146:
TC142(1>1131)	contig 147:
TC143(1>1377)	contig 148:
TC144(1>557)	contig 149:
TC10(1>813)	contig 15:
TC145(1>1328)	contig 150:
TC146(1>1550)	contig 151:
TC147(1>1463)	contig 152:
TC148(1>1593)	contig 153:
TC149(1>1190)	contig 154:
TC150(1>1080)	contig 155:
TC151(1>1237)	contig 156:
TC152(1>1071)	contig 157:
TC153(1>1119)	contig 158:
TC154(1>1126)	contig 159:
TC11(1>728)	contig 16:
TC155(1>1302)	contig 160:
TC156(1>1237)	contig 161:
TC157(1>1234)	contig 162:
TC158(1>1060)	contig 163:
TC159(1>871)	contig 164:
TC160(1>1099)	contig 165:
TC161(1>1027)	contig 166:
TC162(1>1299)	contig 167:
TC163(1>793)	contig 168:
TC164(1>906)	contig 169:
TC12(1>1186)	contig 17:
TC165(1>1362)	contig 170:
TC166(1>1396)	contig 171:
TC167(1>1356)	contig 172:
TC168(1>757)	contig 173:
TC169(1>945)	contig 174:
TC170(1>1500)	contig 175:
TC171(1>1703)	contig 176:
TC172(1>1303)	contig 177:
TC173(1>950)	contig 178:
TC174(1>771)	contig 179:
TC13(1>752)	contig 18:
TC175(1>587)	contig 180:
TC176(1>1468)	contig 181:
TC177(1>1833)	contig 182:
TC178(1>1325)	contig 183:
TC179(1>1533)	contig 184:
TC180(1>1650)	contig 185:
TC181(1>1068)	contig 186:
TC182(1>1548)	contig 187:
TC183(1>1378)	contig 188:
TC184(1>1546)	contig 189:
TC14(1>1345)	contig 19:
TC185(1>1631)	contig 190:
TC186(1>896)	contig 191:
TC187(1>1228)	contig 192:
TC188(1>1364)	contig 193:
TC189(1>1309)	contig 194:
TC190(1>1198)	contig 195:
TC191(1>1182)	contig 196:
TC192(1>1449)	contig 197:
TC193(1>1091)	contig 198:
TC194(1>757)	contig 199:
BEAI317TR(1>815)	contig 2:
TC15(1>1262)	contig 20:
TC195(1>1298)	contig 200:
TC196(1>1597)	contig 201:
TC197(1>1213)	contig 202:
TC198(1>1147)	contig 203:
TC199(1>1093)	contig 204:
TC200(1>886)	contig 205:
TC201(1>714)	contig 206:
TC202(1>1116)	contig 207:
TC203(1>1080)	contig 208:
TC204(1>1036)	contig 209:
TC16(1>1009)	contig 21:
TC205(1>1277)	contig 210:
TC206(1>967)	contig 211:
TC207(1>761)	contig 212:
TC208(1>1403)	contig 213:
TC209(1>1081)	contig 214:
TC210(1>1185)	contig 215:
TC211(1>955)	contig 216:
TC212(1>1331)	contig 217:
TC213(1>1275)	contig 218:
TC214(1>1559)	contig 219:
TC17(1>714)	contig 22:
TC215(1>1171)	contig 220:
TC216(1>935)	contig 221:
TC217(1>530)	contig 222:
TC218(1>779)	contig 223:
TC219(1>1022)	contig 224:
TC220(1>1053)	contig 225:
TC221(1>1237)	contig 226:
TC222(1>1224)	contig 227:
TC223(1>1201)	contig 228:
TC224(1>1025)	contig 229:
TC18(1>899)	contig 23:
TC225(1>990)	contig 230:
TC226(1>1088)	contig 231:
TC227(1>1160)	contig 232:
TC228(1>1024)	contig 233:
TC229(1>1101)	contig 234:
TC230(1>1062)	contig 235:
TC231(1>1108)	contig 236:
TC232(1>1289)	contig 237:
TC233(1>948)	contig 238:
TC234(1>1080)	contig 239:
TC19(1>783)	contig 24:
TC235(1>874)	contig 240:
TC236(1>1370)	contig 241:
TC237(1>1159)	contig 242:
TC238(1>1233)	contig 243:
TC239(1>902)	contig 244:
TC240(1>963)	contig 245:
TC241(1>566)	contig 246:
TC242(1>1124)	contig 247:
TC243(1>869)	contig 248:
TC244(1>1088)	contig 249:
TC20(1>1465)	contig 25:
TC245(1>677)	contig 250:
TC246(1>762)	contig 251:
TC247(1>1204)	contig 252:
TC248(1>727)	contig 253:
TC249(1>1127)	contig 254:
TC250(1>1204)	contig 255:
TC251(1>1082)	contig 256:
TC252(1>780)	contig 257:
TC253(1>1089)	contig 258:
TC254(1>780)	contig 259:
TC21(1>1409)	contig 26:
TC255(1>1219)	contig 260:
TC256(1>1246)	contig 261:
TC257(1>1244)	contig 262:
TC258(1>909)	contig 263:
TC259(1>897)	contig 264:
TC260(1>870)	contig 265:
TC261(1>951)	contig 266:
TC262(1>809)	contig 267:
TC263(1>782)	contig 268:
TC264(1>757)	contig 269:
TC22(1>904)	contig 27:
TC265(1>758)	contig 270:
TC266(1>802)	contig 271:
TC267(1>751)	contig 272:
TC268(1>857)	contig 273:
TC269(1>828)	contig 274:
TC270(1>772)	contig 275:
TC271(1>738)	contig 276:
TC272(1>790)	contig 277:
TC273(1>905)	contig 278:
TC274(1>704)	contig 279:
TC23(1>1069)	contig 28:
TC275(1>758)	contig 280:
TC276(1>856)	contig 281:
TC277(1>1020)	contig 282:
TC278(1>884)	contig 283:
TC279(1>926)	contig 284:
TC280(1>854)	contig 285:
TC281(1>847)	contig 286:
TC282(1>1041)	contig 287:
TC283(1>887)	contig 288:
TC284(1>877)	contig 289:
TC24(1>736)	contig 29:
TC285(1>742)	contig 290:
TC286(1>966)	contig 291:
TC287(1>762)	contig 292:
TC288(1>883)	contig 293:
TC289(1>661)	contig 294:
TC290(1>1050)	contig 295:
TC291(1>1226)	contig 296:
TC292(1>919)	contig 297:
TC293(1>710)	contig 298:
TC294(1>1186)	contig 299:
BEAI023TF(1>701)	contig 3:
TC25(1>890)	contig 30:
TC295(1>1079)	contig 300:
TC296(1>937)	contig 301:
TC297(1>789)	contig 302:
TC298(1>886)	contig 303:
TC299(1>767)	contig 304:
TC300(1>1135)	contig 305:
TC301(1>754)	contig 306:
TC302(1>793)	contig 307:
TC303(1>909)	contig 308:
TC304(1>837)	contig 309:
TC26(1>1067)	contig 31:
TC305(1>950)	contig 310:
TC306(1>952)	contig 311:
TC307(1>747)	contig 312:
TC308(1>785)	contig 313:
TC309(1>825)	contig 314:
TC310(1>856)	contig 315:
TC311(1>858)	contig 316:
TC312(1>795)	contig 317:
TC313(1>871)	contig 318:
TC314(1>1102)	contig 319:
TC27(1>1034)	contig 32:
TC315(1>961)	contig 320:
TC316(1>1036)	contig 321:
TC317(1>897)	contig 322:
TC318(1>790)	contig 323:
TC319(1>947)	contig 324:
TC320(1>917)	contig 325:
TC321(1>832)	contig 326:
TC322(1>1009)	contig 327:
TC323(1>866)	contig 328:
TC324(1>968)	contig 329:
TC28(1>1366)	contig 33:
TC325(1>1054)	contig 330:
TC326(1>771)	contig 331:
TC327(1>890)	contig 332:
TC328(1>763)	contig 333:
TC329(1>930)	contig 334:
TC330(1>1019)	contig 335:
TC331(1>939)	contig 336:
TC332(1>903)	contig 337:
TC333(1>888)	contig 338:
TC334(1>908)	contig 339:
TC29(1>1250)	contig 34:
TC335(1>940)	contig 340:
TC336(1>903)	contig 341:
TC337(1>851)	contig 342:
TC338(1>812)	contig 343:
TC339(1>873)	contig 344:
TC340(1>857)	contig 345:
TC341(1>877)	contig 346:
TC342(1>919)	contig 347:
TC343(1>940)	contig 348:
TC344(1>768)	contig 349:
TC30(1>443)	contig 35:
TC345(1>968)	contig 350:
TC346(1>839)	contig 351:
TC347(1>977)	contig 352:
TC348(1>828)	contig 353:
TC349(1>967)	contig 354:
TC350(1>862)	contig 355:
TC351(1>904)	contig 356:
TC352(1>841)	contig 357:
TC353(1>847)	contig 358:
TC354(1>734)	contig 359:
TC31(1>758)	contig 36:
TC355(1>708)	contig 360:
TC356(1>718)	contig 361:
TC357(1>853)	contig 362:
TC358(1>811)	contig 363:
TC359(1>823)	contig 364:
TC360(1>789)	contig 365:
TC361(1>804)	contig 366:
TC362(1>921)	contig 367:
TC363(1>825)	contig 368:
TC364(1>940)	contig 369:
TC32(1>967)	contig 37:
TC365(1>931)	contig 370:
TC366(1>773)	contig 371:
TC367(1>812)	contig 372:
TC368(1>892)	contig 373:
TC369(1>918)	contig 374:
TC370(1>1126)	contig 375:
TC371(1>847)	contig 376:
TC372(1>950)	contig 377:
TC373(1>1185)	contig 378:
TC374(1>1009)	contig 379:
TC33(1>723)	contig 38:
TC375(1>692)	contig 380:
TC376(1>749)	contig 381:
TC377(1>932)	contig 382:
TC378(1>978)	contig 383:
TC379(1>858)	contig 384:
TC380(1>1011)	contig 385:
TC381(1>972)	contig 386:
TC382(1>994)	contig 387:
TC383(1>786)	contig 388:
TC384(1>972)	contig 389:
TC34(1>883)	contig 39:
TC385(1>682)	contig 390:
TC386(1>985)	contig 391:
TC387(1>688)	contig 392:
TC388(1>844)	contig 393:
TC389(1>762)	contig 394:
TC390(1>903)	contig 395:
TC391(1>862)	contig 396:
TC392(1>921)	contig 397:
TC393(1>1015)	contig 398:
TC394(1>1119)	contig 399:
BEAI543TF(1>713)	contig 4:
TC35(1>715)	contig 40:
TC395(1>757)	contig 400:
TC396(1>772)	contig 401:
TC397(1>1026)	contig 402:
TC398(1>676)	contig 403:
TC399(1>654)	contig 404:
TC400(1>998)	contig 405:
TC401(1>875)	contig 406:
TC402(1>1338)	contig 407:
TC403(1>1029)	contig 408:
TC404(1>1034)	contig 409:
TC36(1>1030)	contig 41:
TC405(1>1242)	contig 410:
TC406(1>730)	contig 411:
TC407(1>1262)	contig 412:
TC408(1>1293)	contig 413:
TC409(1>780)	contig 414:
TC410(1>1297)	contig 415:
TC411(1>825)	contig 416:
TC412(1>1313)	contig 417:
TC413(1>411)	contig 418:
TC414(1>1322)	contig 419:
TC37(1>874)	contig 42:
TC415(1>897)	contig 420:
TC416(1>1097)	contig 421:
TC417(1>622)	contig 422:
TC418(1>758)	contig 423:
TC419(1>859)	contig 424:
TC420(1>996)	contig 425:
TC421(1>863)	contig 426:
TC422(1>1059)	contig 427:
TC423(1>1252)	contig 428:
TC424(1>809)	contig 429:
TC38(1>852)	contig 43:
TC425(1>601)	contig 430:
TC426(1>1027)	contig 431:
TC427(1>1456)	contig 432:
TC428(1>1004)	contig 433:
TC429(1>910)	contig 434:
TC430(1>1019)	contig 435:
TC431(1>785)	contig 436:
TC432(1>877)	contig 437:
TC433(1>748)	contig 438:
TC434(1>980)	contig 439:
TC39(1>1101)	contig 44:
TC435(1>1046)	contig 440:
TC436(1>770)	contig 441:
TC437(1>818)	contig 442:
TC438(1>761)	contig 443:
TC439(1>729)	contig 444:
TC440(1>1007)	contig 445:
TC441(1>1003)	contig 446:
TC442(1>861)	contig 447:
TC443(1>806)	contig 448:
TC444(1>766)	contig 449:
TC40(1>687)	contig 45:
TC445(1>780)	contig 450:
TC446(1>760)	contig 451:
TC447(1>976)	contig 452:
TC448(1>775)	contig 453:
TC449(1>1029)	contig 454:
TC450(1>762)	contig 455:
TC451(1>719)	contig 456:
TC452(1>1064)	contig 457:
TC453(1>881)	contig 458:
TC454(1>1259)	contig 459:
TC41(1>1088)	contig 46:
TC455(1>630)	contig 460:
TC456(1>833)	contig 461:
TC457(1>895)	contig 462:
TC458(1>1160)	contig 463:
TC459(1>722)	contig 464:
TC460(1>860)	contig 465:
TC461(1>709)	contig 466:
TC462(1>802)	contig 467:
TC463(1>920)	contig 468:
TC464(1>822)	contig 469:
TC42(1>958)	contig 47:
TC465(1>658)	contig 470:
TC466(1>811)	contig 471:
TC467(1>886)	contig 472:
TC468(1>630)	contig 473:
TC469(1>749)	contig 474:
TC470(1>936)	contig 475:
TC471(1>876)	contig 476:
TC472(1>761)	contig 477:
TC473(1>1197)	contig 478:
TC474(1>876)	contig 479:
TC43(1>914)	contig 48:
TC475(1>759)	contig 480:
TC476(1>1064)	contig 481:
TC477(1>757)	contig 482:
TC478(1>1029)	contig 483:
TC479(1>802)	contig 484:
TC480(1>996)	contig 485:
TC481(1>776)	contig 486:
TC482(1>706)	contig 487:
TC483(1>923)	contig 488:
TC484(1>743)	contig 489:
TC44(1>1088)	contig 49:
TC485(1>893)	contig 490:
BEAI007TR(1>942)	contig 491:
BEAI009TR(1>564)	contig 492:
BEAI014TR(1>829)	contig 493:
BEAI016TF(1>745)	contig 494:
BEAI016TR(1>128)	contig 495:
BEAI024TF(1>677)	contig 496:
BEAI024TR(1>900)	contig 497:
BEAI026TR(1>927)	contig 498:
BEAI028TR(1>699)	contig 499:
BEAI516TF(1>595)	contig 5:
TC45(1>965)	contig 50:
BEAI031TF(1>659)	contig 500:
BEAI031TR(1>965)	contig 501:
BEAI034TF(1>596)	contig 502:
BEAI034TR(1>915)	contig 503:
BEAI041TF(1>778)	contig 504:
BEAI041TR(1>794)	contig 505:
BEAI043TF(1>747)	contig 506:
BEAI043TR(1>889)	contig 507:
BEAI060TF(1>664)	contig 508:
BEAI060TR(1>802)	contig 509:
TC46(1>768)	contig 51:
BEAI069TF(1>101)	contig 510:
BEAI079TF(1>489)	contig 511:
BEAI079TR(1>909)	contig 512:
BEAI083TR(1>144)	contig 513:
BEAI092TF(1>636)	contig 514:
BEAI092TR(1>941)	contig 515:
BEAI093TF(1>472)	contig 516:
BEAI093TR(1>854)	contig 517:
BEAI094TF(1>589)	contig 518:
BEAI094TR(1>103)	contig 519:
TC47(1>973)	contig 52:
BEAI101TR(1>692)	contig 520:
BEAI106TF(1>690)	contig 521:
BEAI106TR(1>946)	contig 522:
BEAI114TR(1>720)	contig 523:
BEAI116TF(1>655)	contig 524:
BEAI116TR(1>897)	contig 525:
BEAI123TR(1>848)	contig 526:
BEAI129TF(1>743)	contig 527:
BEAI129TR(1>865)	contig 528:
BEAI130TF(1>584)	contig 529:
TC48(1>1184)	contig 53:
BEAI130TR(1>975)	contig 530:
BEAI134TF(1>774)	contig 531:
BEAI134TR(1>719)	contig 532:
BEAI137TR(1>740)	contig 533:
BEAI140TR(1>931)	contig 534:
BEAI141TR(1>719)	contig 535:
BEAI149TF(1>735)	contig 536:
BEAI149TR(1>693)	contig 537:
BEAI156TR(1>823)	contig 538:
BEAI161TF(1>657)	contig 539:
TC49(1>707)	contig 54:
BEAI161TR(1>363)	contig 540:
BEAI164TR(1>768)	contig 541:
BEAI170TF(1>261)	contig 542:
BEAI170TR(1>750)	contig 543:
BEAI171TF(1>680)	contig 544:
BEAI171TR(1>838)	contig 545:
BEAI172TR(1>628)	contig 546:
BEAI175TF(1>800)	contig 547:
BEAI175TR(1>686)	contig 548:
BEAI176TF(1>852)	contig 549:
TC50(1>899)	contig 55:
BEAI176TR(1>168)	contig 550:
BEAI181TF(1>149)	contig 551:
BEAI181TR(1>793)	contig 552:
BEAI182TF(1>247)	contig 553:
BEAI182TR(1>663)	contig 554:
BEAI183TR(1>104)	contig 555:
BEAI184TR(1>530)	contig 556:
BEAI189TF(1>739)	contig 557:
BEAI189TR(1>759)	contig 558:
BEAI195TF(1>685)	contig 559:
TC51(1>931)	contig 56:
BEAI195TR(1>671)	contig 560:
BEAI196TF(1>298)	contig 561:
BEAI196TR(1>619)	contig 562:
BEAI206TF(1>701)	contig 563:
BEAI206TR(1>587)	contig 564:
BEAI211TF(1>698)	contig 565:
BEAI211TR(1>924)	contig 566:
BEAI229TF(1>631)	contig 567:
BEAI229TR(1>823)	contig 568:
BEAI234TR(1>783)	contig 569:
TC52(1>648)	contig 57:
BEAI235TF(1>754)	contig 570:
BEAI235TR(1>786)	contig 571:
BEAI236TF(1>713)	contig 572:
BEAI236TR(1>721)	contig 573:
BEAI237TR(1>841)	contig 574:
BEAI238TF(1>792)	contig 575:
BEAI238TR(1>837)	contig 576:
BEAI240TR(1>750)	contig 577:
BEAI241TR(1>952)	contig 578:
BEAI248TF(1>733)	contig 579:
TC53(1>996)	contig 58:
BEAI248TR(1>665)	contig 580:
BEAI249TF(1>588)	contig 581:
BEAI249TR(1>604)	contig 582:
BEAI253TF(1>316)	contig 583:
BEAI253TR(1>889)	contig 584:
BEAI256TF(1>825)	contig 585:
BEAI256TR(1>877)	contig 586:
BEAI260TF(1>516)	contig 587:
BEAI260TR(1>884)	contig 588:
BEAI267TF(1>765)	contig 589:
TC54(1>922)	contig 59:
BEAI267TR(1>771)	contig 590:
BEAI282TF(1>829)	contig 591:
BEAI282TR(1>691)	contig 592:
BEAI283TF(1>426)	contig 593:
BEAI283TR(1>779)	contig 594:
BEAI289TF(1>859)	contig 595:
BEAI289TR(1>843)	contig 596:
BEAI291TR(1>903)	contig 597:
BEAI294TF(1>751)	contig 598:
BEAI296TF(1>671)	contig 599:
BEAI336TF(1>183)	contig 6:
TC55(1>552)	contig 60:
BEAI296TR(1>776)	contig 600:
BEAI303TF(1>606)	contig 601:
BEAI303TR(1>840)	contig 602:
BEAI309TF(1>633)	contig 603:
BEAI309TR(1>805)	contig 604:
BEAI318TF(1>687)	contig 605:
BEAI318TR(1>948)	contig 606:
BEAI324TF(1>235)	contig 607:
BEAI324TR(1>853)	contig 608:
BEAI325TF(1>689)	contig 609:
TC56(1>654)	contig 61:
BEAI325TR(1>931)	contig 610:
BEAI326TF(1>318)	contig 611:
BEAI326TR(1>966)	contig 612:
BEAI328TR(1>710)	contig 613:
BEAI340TF(1>671)	contig 614:
BEAI340TR(1>922)	contig 615:
BEAI349TF(1>690)	contig 616:
BEAI355TF(1>769)	contig 617:
BEAI355TR(1>874)	contig 618:
BEAI356TF(1>845)	contig 619:
TC57(1>1216)	contig 62:
BEAI356TR(1>888)	contig 620:
BEAI365TR(1>938)	contig 621:
BEAI370TF(1>721)	contig 622:
BEAI370TR(1>790)	contig 623:
BEAI374TR(1>215)	contig 624:
BEAI385TF(1>672)	contig 625:
BEAI385TR(1>925)	contig 626:
BEAI391TF(1>842)	contig 627:
BEAI391TR(1>806)	contig 628:
BEAI392TF(1>661)	contig 629:
TC58(1>1040)	contig 63:
BEAI392TR(1>236)	contig 630:
BEAI401TR(1>882)	contig 631:
BEAI405TF(1>187)	contig 632:
BEAI405TR(1>858)	contig 633:
BEAI407TF(1>673)	contig 634:
BEAI407TR(1>954)	contig 635:
BEAI410TR(1>954)	contig 636:
BEAI427TR(1>560)	contig 637:
BEAI435TF(1>596)	contig 638:
BEAI435TR(1>952)	contig 639:
TC59(1>1003)	contig 64:
BEAI436TF(1>400)	contig 640:
BEAI438TF(1>681)	contig 641:
BEAI438TR(1>932)	contig 642:
BEAI446TF(1>153)	contig 643:
BEAI446TR(1>946)	contig 644:
BEAI453TR(1>734)	contig 645:
BEAI455TF(1>428)	contig 646:
BEAI455TR(1>915)	contig 647:
BEAI460TR(1>807)	contig 648:
BEAI461TR(1>891)	contig 649:
TC60(1>1022)	contig 65:
BEAI471TF(1>692)	contig 650:
BEAI471TR(1>900)	contig 651:
BEAI476TF(1>453)	contig 652:
BEAI476TR(1>907)	contig 653:
BEAI479TR(1>875)	contig 654:
BEAI483TF(1>527)	contig 655:
BEAI483TR(1>562)	contig 656:
BEAI486TF(1>718)	contig 657:
BEAI486TR(1>812)	contig 658:
BEAI491TF(1>468)	contig 659:
TC61(1>960)	contig 66:
BEAI491TR(1>828)	contig 660:
BEAI493TR(1>705)	contig 661:
BEAI494TF(1>602)	contig 662:
BEAI494TR(1>783)	contig 663:
BEAI503TF(1>880)	contig 664:
BEAI503TR(1>612)	contig 665:
BEAI509TR(1>928)	contig 666:
BEAI510TF(1>789)	contig 667:
BEAI510TR(1>924)	contig 668:
BEAI517TF(1>773)	contig 669:
TC62(1>1107)	contig 67:
BEAI517TR(1>652)	contig 670:
BEAI518TF(1>846)	contig 671:
BEAI518TR(1>976)	contig 672:
BEAI534TF(1>514)	contig 673:
BEAI534TR(1>877)	contig 674:
BEAI535TF(1>107)	contig 675:
BEAI535TR(1>579)	contig 676:
BEAI537TF(1>714)	contig 677:
BEAI537TR(1>1019)	contig 678:
BEAI551TF(1>661)	contig 679:
TC63(1>943)	contig 68:
BEAI551TR(1>782)	contig 680:
BEAI555TF(1>320)	contig 681:
BEAI555TR(1>942)	contig 682:
BEAI556TF(1>503)	contig 683:
BEAI559TF(1>593)	contig 684:
BEAI559TR(1>779)	contig 685:
BEAI562TR(1>948)	contig 686:
BEAI575TF(1>467)	contig 687:
BEAI575TR(1>672)	contig 688:
BEAI587TF(1>546)	contig 689:
TC64(1>1089)	contig 69:
BEAI587TR(1>855)	contig 690:
BEAI589TF(1>964)	contig 691:
BEAI589TR(1>677)	contig 692:
BEAI596TR(1>408)	contig 693:
BEAI602TF(1>913)	contig 694:
BEAI602TR(1>971)	contig 695:
BEAI605TF(1>817)	contig 696:
BEAI605TR(1>683)	contig 697:
BEAI610TF(1>770)	contig 698:
BEAI610TR(1>808)	contig 699:
TC2(1>852)	contig 7:
TC65(1>868)	contig 70:
BEAI615TF(1>539)	contig 700:
BEAI615TR(1>767)	contig 701:
BEAI623TF(1>631)	contig 702:
BEAI623TR(1>900)	contig 703:
BEAI624TR(1>720)	contig 704:
BEAI630TF(1>633)	contig 705:
BEAI630TR(1>475)	contig 706:
BEAI632TR(1>858)	contig 707:
BEAI639TF(1>860)	contig 708:
BEAI639TR(1>426)	contig 709:
TC66(1>1119)	contig 71:
BEAI641TF(1>642)	contig 710:
BEAI641TR(1>958)	contig 711:
BEAI647TF(1>566)	contig 712:
BEAI647TR(1>955)	contig 713:
BEAI648TF(1>798)	contig 714:
BEAI648TR(1>573)	contig 715:
BEAI653TF(1>684)	contig 716:
BEAI653TR(1>989)	contig 717:
BEAI655TF(1>467)	contig 718:
BEAI655TR(1>769)	contig 719:
TC67(1>944)	contig 72:
BEAI661TR(1>907)	contig 720:
BEAI662TR(1>756)	contig 721:
BEAI669TR(1>804)	contig 722:
BEAI671TF(1>751)	contig 723:
BEAI671TR(1>714)	contig 724:
BEAI675TF(1>700)	contig 725:
BEAI675TR(1>975)	contig 726:
BEAI676TF(1>525)	contig 727:
BEAI676TR(1>743)	contig 728:
BEAI678TF(1>527)	contig 729:
TC68(1>689)	contig 73:
BEAI678TR(1>845)	contig 730:
BEAI679TR(1>840)	contig 731:
BEAI681TF(1>696)	contig 732:
BEAI681TR(1>1015)	contig 733:
BEAI686TR(1>536)	contig 734:
BEAI688TF(1>188)	contig 735:
BEAI688TR(1>875)	contig 736:
BEAI690TF(1>750)	contig 737:
BEAI690TR(1>955)	contig 738:
BEAI701TF(1>854)	contig 739:
TC69(1>1031)	contig 74:
BEAI701TR(1>708)	contig 740:
BEAI703TF(1>581)	contig 741:
BEAI703TR(1>898)	contig 742:
BEAI705TR(1>570)	contig 743:
BEAI714TF(1>998)	contig 744:
BEAI714TR(1>123)	contig 745:
BEAI721TF(1>1005)	contig 746:
BEAI721TR(1>777)	contig 747:
BEAI723TF(1>759)	contig 748:
BEAI723TR(1>963)	contig 749:
TC70(1>811)	contig 75:
BEAI727TF(1>573)	contig 750:
BEAI727TR(1>942)	contig 751:
BEAI737TR(1>962)	contig 752:
BEAI740TF(1>735)	contig 753:
BEAI740TR(1>661)	contig 754:
BEAI742TF(1>537)	contig 755:
BEAI742TR(1>824)	contig 756:
BEAI746TF(1>207)	contig 757:
BEAI746TR(1>963)	contig 758:
BEAI751TF(1>680)	contig 759:
TC71(1>1276)	contig 76:
BEAI751TR(1>838)	contig 760:
BEAI753TR(1>965)	contig 761:
BEAI754TR(1>819)	contig 762:
BEAI755TF(1>613)	contig 763:
BEAI755TR(1>951)	contig 764:
BEAI764TR(1>821)	contig 765:
BEAI766TF(1>738)	contig 766:
BEAI766TR(1>965)	contig 767:
BEAI769TF(1>646)	contig 768:
BEAI769TR(1>896)	contig 769:
TC72(1>900)	contig 77:
BEAI772TF(1>362)	contig 770:
BEAI772TR(1>825)	contig 771:
BEAI783TF(1>822)	contig 772:
BEAI783TR(1>629)	contig 773:
BEAI784TF(1>684)	contig 774:
BEAI784TR(1>855)	contig 775:
BEAI795TF(1>627)	contig 776:
BEAI795TR(1>722)	contig 777:
TC73(1>833)	contig 78:
TC74(1>755)	contig 79:
TC3(1>1236)	contig 8:
TC75(1>1217)	contig 80:
TC76(1>1091)	contig 81:
TC77(1>822)	contig 82:
TC78(1>820)	contig 83:
TC79(1>964)	contig 84:
TC80(1>980)	contig 85:
TC81(1>701)	contig 86:
TC82(1>1065)	contig 87:
TC83(1>1445)	contig 88:
TC84(1>1122)	contig 89:
TC4(1>1178)	contig 9:
TC85(1>1211)	contig 90:
TC86(1>1461)	contig 91:
TC87(1>1137)	contig 92:
TC88(1>1238)	contig 93:
TC89(1>999)	contig 94:
TC90(1>1442)	contig 95:
TC91(1>1420)	contig 96:
TC92(1>678)	contig 97:
TC93(1>1404)	contig 98:
TC94(1>492)	contig 99:

## Sheet: functional stats
Category	Term	# of genes	%
GOTERM_BP_ALL	morphogenesis	11	0.016
GOTERM_BP_ALL	cell organization and biogenesis	15	0.022
GOTERM_BP_ALL	development	17	0.025
GOTERM_BP_ALL	system development	10	0.015
GOTERM_BP_ALL	locomotory behavior	5	0.007
GOTERM_BP_ALL	nervous system development	9	0.013
GOTERM_BP_ALL	cellular morphogenesis during differentiation	6	0.009
GOTERM_BP_ALL	axonogenesis	5	0.007
GOTERM_BP_ALL	cell differentiation	9	0.013
GOTERM_BP_ALL	cell communication	14	0.021
GOTERM_BP_ALL	cellular morphogenesis	7	0.01
GOTERM_BP_ALL	neuron morphogenesis during differentiation	5	0.007
GOTERM_BP_ALL	neuron development	5	0.007
GOTERM_BP_ALL	neurite morphogenesis	5	0.007
GOTERM_BP_ALL	adult behavior	4	0.006
GOTERM_BP_ALL	organ morphogenesis	7	0.01
GOTERM_BP_ALL	cell development	7	0.01
GOTERM_BP_ALL	neuron differentiation	5	0.007
GOTERM_BP_ALL	organ development	9	0.013
GOTERM_BP_ALL	neurogenesis	5	0.007
GOTERM_BP_ALL	tracheal system development (sensu Insecta)	4	0.006
GOTERM_BP_ALL	embryonic morphogenesis	4	0.006
GOTERM_BP_ALL	regulation of biological process	13	0.019
GOTERM_BP_ALL	ectodermal gut morphogenesis	3	0.004
GOTERM_BP_ALL	ectodermal gut development	3	0.004
GOTERM_BP_ALL	digestive tract morphogenesis	3	0.004
GOTERM_BP_ALL	gut morphogenesis	3	0.004
GOTERM_BP_ALL	signal transduction	11	0.016
GOTERM_BP_ALL	embryonic development	6	0.009
GOTERM_BP_ALL	adult locomotory behavior	3	0.004
GOTERM_BP_ALL	behavior	5	0.007
GOTERM_BP_ALL	locomotion	5	0.007
GOTERM_BP_ALL	spiracle morphogenesis	2	0.003
GOTERM_BP_ALL	cellular physiological process	32	0.047
GOTERM_BP_ALL	response to stimulus	10	0.015
GOTERM_BP_ALL	gut development	3	0.004
GOTERM_BP_ALL	tube morphogenesis	3	0.004
GOTERM_BP_ALL	regulation of transcription from RNA polymerase II promoter	6	0.009
GOTERM_BP_ALL	protein biosynthesis	7	0.01
GOTERM_BP_ALL	regulation of cellular process	11	0.016
GOTERM_BP_ALL	macromolecule biosynthesis	7	0.01
GOTERM_BP_ALL	regulation of cellular metabolism	9	0.013
GOTERM_BP_ALL	tube development	3	0.004
GOTERM_BP_ALL	cellular process	33	0.048
GOTERM_BP_ALL	regulation of metabolism	9	0.013
GOTERM_BP_ALL	axon guidance	3	0.004
GOTERM_BP_ALL	regulation of transcription	8	0.012
GOTERM_BP_ALL	physiological process	33	0.048
GOTERM_CC_ALL	cell junction	5	0.007
GOTERM_CC_ALL	plasma membrane	9	0.013
GOTERM_CC_ALL	large ribosomal subunit	4	0.006
GOTERM_CC_ALL	intracellular non-membrane-bound organelle	10	0.015
GOTERM_CC_ALL	non-membrane-bound organelle	10	0.015
GOTERM_CC_ALL	cell	32	0.047
GOTERM_CC_ALL	intracellular organelle	22	0.032
GOTERM_CC_ALL	organelle	22	0.032
GOTERM_CC_ALL	intercellular junction	3	0.004
GOTERM_CC_ALL	adherens junction	3	0.004
GOTERM_CC_ALL	membrane	17	0.025
GOTERM_CC_ALL	gap junction	2	0.003
GOTERM_CC_ALL	intracellular membrane-bound organelle	19	0.028
GOTERM_CC_ALL	membrane-bound organelle	19	0.028
GOTERM_MF_ALL	RNA polymerase II transcription factor activity	5	0.007
GOTERM_MF_ALL	nucleic acid binding	13	0.019
GOTERM_MF_ALL	structural constituent of ribosome	4	0.006
GOTERM_MF_ALL	RNA-directed DNA polymerase, transposon encoded	2	0.003
GOTERM_MF_ALL	RNA-directed DNA polymerase, group II intron encoded	2	0.003
GOTERM_MF_ALL	telomeric template RNA reverse transcriptase activity	2	0.003
GOTERM_MF_ALL	telomerase activity	2	0.003
GOTERM_MF_ALL	chromatin binding	3	0.004
GOTERM_MF_ALL	binding	31	0.045
GOTERM_MF_ALL	RNA binding	5	0.007
GOTERM_MF_ALL	transcription regulator activity	7	0.01
PIR_SUPERFAMILY_NAME	SF003836:pol polyprotein	2	0.003
SP_PIR_KEYWORDS	alternative splicing	10	0.015
SP_PIR_KEYWORDS	membrane	11	0.016
SP_PIR_KEYWORDS	ribonucleoprotein	5	0.007
SP_PIR_KEYWORDS	nuclear protein	13	0.019
SP_PIR_KEYWORDS	reverse transcriptase	2	0.003
SP_PIR_KEYWORDS	developmental protein	9	0.013
SP_PIR_KEYWORDS	ribosomal protein	4	0.006
SP_PIR_KEYWORDS	glycoprotein	7	0.01
SP_PIR_KEYWORDS	signal-anchor	3	0.004
SP_PIR_KEYWORDS	lipoprotein	3	0.004
SP_PIR_KEYWORDS	gap junction	2	0.003
SP_PIR_KEYWORDS	aspartyl protease	2	0.003

## Sheet: Uniprot BLAST results
contig	percent pos	identities	mismatches	gaps	q_start	q_end	s_start	s_end	e-value	score	Uniref100 defline
TC6	63.58	302	107	1	34	939	1	299	3e-116	423	lcl|UniRef100_B7PKW6 UniRef100_B7PKW6 Putative uncharacterized protein n=1 Tax=Ixodes scapularis RepID=B7PKW6_IXOSC
TC7	66.22	74	21	1	659	868	807	880	7e-18	96.3	lcl|UniRef100_B7PMB2 UniRef100_B7PMB2 SAC domain-containing protein, putative (Fragment) n=1 Tax=Ixodes scapularis RepID=B7PMB2_IXOSC
TC8	73.43	143	32	3	284	706	1	139	3e-56	223	lcl|UniRef100_B7P5X5 UniRef100_B7P5X5 Putative uncharacterized protein n=1 Tax=Ixodes scapularis RepID=B7P5X5_IXOSC
TC10	87.26	157	20	0	343	813	1	157	8e-64	248	lcl|UniRef100_B7P742 UniRef100_B7P742 Mid1-interacting protein, putative n=1 Tax=Ixodes scapularis RepID=B7P742_IXOSC
TC12	86.44	118	16	0	738	1091	217	334	3e-23	114	lcl|UniRef100_Q8MTY1 UniRef100_Q8MTY1 Putative cement protein RIM36 n=1 Tax=Rhipicephalus appendiculatus RepID=Q8MTY1_RHIAP
TC13	87.14	140	18	0	602	183	62	201	7e-66	254	lcl|UniRef100_B7PAY0 UniRef100_B7PAY0 Myosin regulatory light chain, putative n=1 Tax=Ixodes scapularis RepID=B7PAY0_IXOSC
TC14	64.03	303	80	6	993	115	59	342	2e-78	297	lcl|UniRef100_B7Q3T0 UniRef100_B7Q3T0 Cation efflux protein/ zinc transporter, putative (Fragment) n=1 Tax=Ixodes scapularis RepID=B7Q3T0_IXOSC
TC15	63.16	171	63	0	2	514	120	290	4e-58	230	lcl|UniRef100_C1JEY0 UniRef100_C1JEY0 Excision repair cross-complementing rodent repair deficiency complementation group 1 n=1 Tax=Sus scrofa RepID=C1JEY0_PIG
TC16	82.74	307	15	1	962	42	1	269	2e-126	456	lcl|UniRef100_Q4PMB6 UniRef100_Q4PMB6 60S ribosomal protein L7a n=2 Tax=Ixodes RepID=Q4PMB6_IXOSC
TC19	82.93	123	21	0	26	394	20	142	2e-51	207	lcl|UniRef100_Q4PMA8 UniRef100_Q4PMA8 Putative uncharacterized protein n=1 Tax=Ixodes scapularis RepID=Q4PMA8_IXOSC
TC20	77.97	59	9	1	1464	1288	98	152	2e-07	62.4	lcl|UniRef100_B7QBA9 UniRef100_B7QBA9 Putative uncharacterized protein n=1 Tax=Ixodes scapularis RepID=B7QBA9_IXOSC
TC21	72.28	303	55	2	924	16	12	285	5e-108	396	lcl|UniRef100_B7QES6 UniRef100_B7QES6 Rhombotin, putative (Fragment) n=1 Tax=Ixodes scapularis RepID=B7QES6_IXOSC
TC23	87.5	80	10	0	146	385	28	107	3e-34	150	lcl|UniRef100_B7PWT8 UniRef100_B7PWT8 Structural constituent of cuticle, putative n=1 Tax=Ixodes scapularis RepID=B7PWT8_IXOSC
TC24	47.79	136	63	2	139	528	2	135	6e-22	108	lcl|UniRef100_O75817 UniRef100_O75817 Ribonuclease P protein subunit p20 n=3 Tax=Homo sapiens RepID=POP7_HUMAN
TC25	99.27	275	2	0	877	53	1	275	1e-133	480	lcl|UniRef100_E2J6R1 UniRef100_E2J6R1 40S ribosomal protein S2/30S ribosomal protein S5 n=1 Tax=Hyalomma marginatum rufipes RepID=E2J6R1_9ACAR
TC26	41.87	203	85	7	25	534	1063	1265	2e-24	117	lcl|UniRef100_Q16Y61 UniRef100_Q16Y61 Mixed-lineage leukemia protein (Fragment) n=1 Tax=Aedes aegypti RepID=Q16Y61_AEDAE
TC28	31.51	238	143	7	479	1153	419	649	4e-31	108	lcl|UniRef100_UPI0001923E3C UniRef100_UPI0001923E3C UPI0001923E3C related cluster n=1 Tax=unknown RepID=UPI0001923E3C
TC34	54.29	105	47	1	569	255	1042	1145	7e-24	115	lcl|UniRef100_Q8CGC3 UniRef100_Q8CGC3 Hdac6 protein n=2 Tax=Mus musculus RepID=Q8CGC3_MOUSE
TC35	80.95	126	21	2	126	497	304	428	1e-41	174	lcl|UniRef100_B7PTW0 UniRef100_B7PTW0 Glutathione peroxidase n=1 Tax=Ixodes scapularis RepID=B7PTW0_IXOSC
TC36	73.08	130	35	0	2	391	213	342	4e-53	213	lcl|UniRef100_B7PQ52 UniRef100_B7PQ52 Glycogenin-1, putative (Fragment) n=1 Tax=Ixodes scapularis RepID=B7PQ52_IXOSC
TC37	72.55	153	42	0	874	416	16	168	1e-59	234	lcl|UniRef100_B7PHG6 UniRef100_B7PHG6 Zinc finger protein, putative n=1 Tax=Ixodes scapularis RepID=B7PHG6_IXOSC
TC40	25.6	168	120	3	97	588	33	199	1e-07	61.2	lcl|UniRef100_F0JA42 UniRef100_F0JA42 Salivary lipocalin n=1 Tax=Amblyomma variegatum RepID=F0JA42_AMBVA
TC40	22.56	195	142	4	22	591	3	193	6e-07	58.9	lcl|UniRef100_Q4PMX1 UniRef100_Q4PMX1 Putative salivary HBP family member n=1 Tax=Ixodes scapularis RepID=Q4PMX1_IXOSC
TC42	37.02	208	119	5	306	893	37	244	1e-27	128	lcl|UniRef100_B7P4Y0 UniRef100_B7P4Y0 Membrane protein, putative n=1 Tax=Ixodes scapularis RepID=B7P4Y0_IXOSC
TC43	59.5	242	92	2	900	193	49	290	3e-85	320	lcl|UniRef100_B7QFX2 UniRef100_B7QFX2 Putative uncharacterized protein n=1 Tax=Ixodes scapularis RepID=B7QFX2_IXOSC
TC44	99.72	362	1	0	2	1087	494	855	0.0	746	lcl|UniRef100_Q8I6X5 UniRef100_Q8I6X5 Antigen B membrane protein n=1 Tax=Rhipicephalus microplus RepID=Q8I6X5_BOOMI
TC45	93.85	260	16	0	153	932	1	260	7e-127	458	lcl|UniRef100_B7P0U1 UniRef100_B7P0U1 Putative uncharacterized protein n=1 Tax=Ixodes scapularis RepID=B7P0U1_IXOSC
TC47	35.64	202	101	6	338	865	22	220	1e-20	105	lcl|UniRef100_B7QFV5 UniRef100_B7QFV5 Putative uncharacterized protein n=1 Tax=Ixodes scapularis RepID=B7QFV5_IXOSC
TC49	71.68	113	5	2	189	527	74	159	1e-23	114	lcl|UniRef100_B7Q1X8 UniRef100_B7Q1X8 Helix-loop-helix protein hen, putative n=1 Tax=Ixodes scapularis RepID=B7Q1X8_IXOSC
TC50	83.72	43	7	0	218	90	348	390	1e-14	85.1	lcl|UniRef100_Q5S1X0 UniRef100_Q5S1X0 Fed tick salivary protein 10 n=1 Tax=Ixodes scapularis RepID=Q5S1X0_IXOSC
TC54	89.89	89	9	0	616	350	835	923	5e-42	176	lcl|UniRef100_B7QNN9 UniRef100_B7QNN9 Putative uncharacterized protein (Fragment) n=1 Tax=Ixodes scapularis RepID=B7QNN9_IXOSC
TC55	97.78	90	2	0	320	51	40	129	4e-43	178	lcl|UniRef100_B7PRL4 UniRef100_B7PRL4 RNA polymerase subunit K, putative n=1 Tax=Ixodes scapularis RepID=B7PRL4_IXOSC
TC57	56.2	242	99	4	424	1143	26	262	1e-59	235	lcl|UniRef100_B7PGW4 UniRef100_B7PGW4 Putative uncharacterized protein n=1 Tax=Ixodes scapularis RepID=B7PGW4_IXOSC
TC58	60.71	140	49	2	399	809	429	565	3e-36	157	lcl|UniRef100_B7PKZ9 UniRef100_B7PKZ9 BRI1-KD interacting protein, putative n=1 Tax=Ixodes scapularis RepID=B7PKZ9_IXOSC
TC60	47.4	308	155	5	3	926	348	648	1e-58	231	lcl|UniRef100_B7QL41 UniRef100_B7QL41 Transmembrane protein, putative n=1 Tax=Ixodes scapularis RepID=B7QL41_IXOSC
TC62	57.5	80	33	1	436	200	78	157	5e-16	79	lcl|UniRef100_C4JBA4 UniRef100_C4JBA4 Putative uncharacterized protein n=1 Tax=Zea mays RepID=C4JBA4_MAIZE
TC66	50	222	110	1	173	835	1	222	2e-64	251	lcl|UniRef100_B7QDP5 UniRef100_B7QDP5 Phosphatidylinositol transfer protein PDR16, putative (Fragment) n=1 Tax=Ixodes scapularis RepID=B7QDP5_IXOSC
TC68	70.59	68	20	0	254	457	1	68	7e-22	108	lcl|UniRef100_B7PA96 UniRef100_B7PA96 Putative uncharacterized protein n=1 Tax=Ixodes scapularis RepID=B7PA96_IXOSC
TC69	61.18	255	85	2	2	730	8	260	1e-83	315	lcl|UniRef100_E2ATY9 UniRef100_E2ATY9 Inhibitor of growth protein 4 n=1 Tax=Camponotus floridanus RepID=E2ATY9_CAMFO
TC70	35.47	172	102	3	6	512	250	415	9e-25	118	lcl|UniRef100_UPI00021A588F UniRef100_UPI00021A588F UPI00021A588F related cluster n=1 Tax=unknown RepID=UPI00021A588F
TC70	34.36	163	96	3	36	506	10	167	5e-22	109	lcl|UniRef100_UPI00021A5A14 UniRef100_UPI00021A5A14 UPI00021A5A14 related cluster n=1 Tax=unknown RepID=UPI00021A5A14
TC70	37.35	166	96	3	21	515	270	428	1e-21	108	lcl|UniRef100_UPI0001CBA6C1 UniRef100_UPI0001CBA6C1 UPI0001CBA6C1 related cluster n=1 Tax=unknown RepID=UPI0001CBA6C1
TC73	70.24	168	46	2	155	646	1	168	1e-63	247	lcl|UniRef100_UPI0000432042 UniRef100_UPI0000432042 UPI0000432042 related cluster n=1 Tax=unknown RepID=UPI0000432042
TC74	47.67	193	88	4	2	547	100	290	3e-44	183	lcl|UniRef100_B7P9I0 UniRef100_B7P9I0 Valacyclovir hydrolase, putative (Fragment) n=1 Tax=Ixodes scapularis RepID=B7P9I0_IXOSC
TC75	62.1	124	47	0	1	372	231	354	5e-38	163	lcl|UniRef100_B7Q231 UniRef100_B7Q231 Hydrolase/acyltransferase, putative n=1 Tax=Ixodes scapularis RepID=B7Q231_IXOSC
TC76	37.79	299	158	10	113	973	2	284	2e-36	158	lcl|UniRef100_B7Q2I2 UniRef100_B7Q2I2 Putative uncharacterized protein n=1 Tax=Ixodes scapularis RepID=B7Q2I2_IXOSC
TC77	68.71	147	37	3	71	487	113	258	1e-38	164	lcl|UniRef100_B7Q2Q8 UniRef100_B7Q2Q8 Putative uncharacterized protein n=1 Tax=Ixodes scapularis RepID=B7Q2Q8_IXOSC
TC78	51.18	127	58	2	72	452	327	449	2e-27	127	lcl|UniRef100_E2BC98 UniRef100_E2BC98 C3 and PZP-like alpha-2-macroglobulin domain-containing protein 8 n=1 Tax=Harpegnathos saltator RepID=E2BC98_HARSA
TC78	47.76	134	68	2	69	467	26	158	3e-27	127	lcl|UniRef100_E7D176 UniRef100_E7D176 Methyltransferase-like protein (Fragment) n=1 Tax=Latrodectus hesperus RepID=E7D176_9ARAC
TC79	35.96	114	73	0	736	395	497	610	2e-12	71.2	lcl|UniRef100_E7FDN6 UniRef100_E7FDN6 Uncharacterized protein n=1 Tax=Danio rerio RepID=E7FDN6_DANRE
TC79	28	225	149	5	868	221	732	952	2e-10	67.4	lcl|UniRef100_A3FMR3 UniRef100_A3FMR3 Pol-like protein n=1 Tax=Biomphalaria glabrata RepID=A3FMR3_BIOGL
TC83	81.18	372	63	2	347	1444	1	371	4e-168	596	lcl|UniRef100_B7PKQ2 UniRef100_B7PKQ2 Vacuolar assembly/sorting protein VPS9, putative (Fragment) n=1 Tax=Ixodes scapularis RepID=B7PKQ2_IXOSC
TC84	73.39	248	26	1	2	745	200	407	1e-92	344	lcl|UniRef100_B7P3F3 UniRef100_B7P3F3 Secreted protein, putative n=1 Tax=Ixodes scapularis RepID=B7P3F3_IXOSC
TC85	80.49	164	31	1	556	1044	293	456	2e-74	284	lcl|UniRef100_B7QCT6 UniRef100_B7QCT6 Putative uncharacterized protein n=1 Tax=Ixodes scapularis RepID=B7QCT6_IXOSC
TC87	86.74	347	46	0	64	1104	17	363	2e-169	599	lcl|UniRef100_D0EKI4 UniRef100_D0EKI4 Mitogen-activated protein kinase n=1 Tax=Scylla paramamosain RepID=D0EKI4_9EUCA
TC88	61.24	387	146	4	84	1238	427	811	5e-121	430	lcl|UniRef100_E2ACE9 UniRef100_E2ACE9 Vinculin n=1 Tax=Camponotus floridanus RepID=E2ACE9_CAMFO
TC90	65.12	258	72	3	142	861	2	259	4e-144	321	lcl|UniRef100_B7PI06 UniRef100_B7PI06 Dihydrolipoamide transacylase, putative (Fragment) n=1 Tax=Ixodes scapularis RepID=B7PI06_IXOSC
TC92	59.62	156	45	8	5	451	3566	3710	3e-27	126	lcl|UniRef100_B7Q3Y1 UniRef100_B7Q3Y1 RNA recognition motif protein, putative n=1 Tax=Ixodes scapularis RepID=B7Q3Y1_IXOSC
TC94	94.74	38	2	0	2	115	51	88	5e-14	81.3	lcl|UniRef100_C9W1N3 UniRef100_C9W1N3 Acyl-CoA-binding protein n=1 Tax=Rhipicephalus sanguineus RepID=C9W1N3_RHISA
TC96	41.55	142	77	3	918	502	2	140	2e-25	121	lcl|UniRef100_B4LQ29 UniRef100_B4LQ29 GJ21427 n=1 Tax=Drosophila virilis RepID=B4LQ29_DROVI
TC97	83.08	260	43	1	3	782	72	330	3e-104	383	lcl|UniRef100_B7P7L2 UniRef100_B7P7L2 rRNA processing protein, putative n=1 Tax=Ixodes scapularis RepID=B7P7L2_IXOSC
TC99	33.77	151	76	6	625	209	88	226	2e-07	62.4	lcl|UniRef100_B7PWS1 UniRef100_B7PWS1 Putative uncharacterized protein n=1 Tax=Ixodes scapularis RepID=B7PWS1_IXOSC
TC101	32.14	112	61	4	630	962	530	627	1e-16	60.5	lcl|UniRef100_B7QL13 UniRef100_B7QL13 Granulin, putative n=1 Tax=Ixodes scapularis RepID=B7QL13_IXOSC
TC102	72.41	203	52	1	18	626	561	759	4e-77	293	lcl|UniRef100_B7QH01 UniRef100_B7QH01 5'-,3' exoribonuclease, putative (Fragment) n=1 Tax=Ixodes scapularis RepID=B7QH01_IXOSC
TC104	54.49	156	51	6	9	455	339	481	2e-08	65.1	lcl|UniRef100_B7PZ25 UniRef100_B7PZ25 Putative uncharacterized protein n=1 Tax=Ixodes scapularis RepID=B7PZ25_IXOSC
TC106	42.06	359	206	2	192	1265	228	585	5e-85	320	lcl|UniRef100_F8J1Q3 UniRef100_F8J1Q3 POGK n=2 Tax=Sus scrofa RepID=F8J1Q3_PIG
TC108	78.62	159	34	0	157	633	1	159	7e-74	281	lcl|UniRef100_Q95P83 UniRef100_Q95P83 Gamma-interferon inducible lysosomal thiol reductase (Fragment) n=1 Tax=Amblyomma americanum RepID=Q95P83_AMBAM
TC109	60.45	311	115	3	265	1194	41	344	3e-99	367	lcl|UniRef100_B7P2Q6 UniRef100_B7P2Q6 Secreted protein, putative n=1 Tax=Ixodes scapularis RepID=B7P2Q6_IXOSC
TC110	26.14	329	204	10	479	1417	12	317	3e-18	98.2	lcl|UniRef100_B7PHQ3 UniRef100_B7PHQ3 G-protein coupled receptor, putative n=1 Tax=Ixodes scapularis RepID=B7PHQ3_IXOSC
TC111	39.65	396	229	4	77	1255	2	390	7e-76	289	lcl|UniRef100_F7BIP2 UniRef100_F7BIP2 Uncharacterized protein (Fragment) n=1 Tax=Xenopus (Silurana) tropicalis RepID=F7BIP2_XENTR
TC112	96.7	182	6	0	131	676	1	182	1e-99	368	lcl|UniRef100_B7P164 UniRef100_B7P164 Membrane coat complex retromer, subunit VPS29/PEP11, putative n=1 Tax=Ixodes scapularis RepID=B7P164_IXOSC
TC113	50.57	87	42	1	747	1007	168	253	4e-16	90.5	lcl|UniRef100_B7PR22 UniRef100_B7PR22 Putative uncharacterized protein (Fragment) n=1 Tax=Ixodes scapularis RepID=B7PR22_IXOSC
TC114	69.77	86	26	0	470	727	27	112	9e-29	132	lcl|UniRef100_B7P5Y1 UniRef100_B7P5Y1 Putative uncharacterized protein n=1 Tax=Ixodes scapularis RepID=B7P5Y1_IXOSC
TC115	70.41	169	47	2	3	506	78	244	7e-55	219	lcl|UniRef100_B7QAW6 UniRef100_B7QAW6 Putative uncharacterized protein n=1 Tax=Ixodes scapularis RepID=B7QAW6_IXOSC
TC117	60.94	256	89	2	423	1160	62	316	4e-100	337	lcl|UniRef100_B7PEI9 UniRef100_B7PEI9 Putative uncharacterized protein n=1 Tax=Ixodes scapularis RepID=B7PEI9_IXOSC
TC118	83.08	461	78	0	1	1383	48	508	0.0	786	lcl|UniRef100_B7Q2W2 UniRef100_B7Q2W2 UTP-glucose-1-phosphate uridylyltransferase, putative (Fragment) n=1 Tax=Ixodes scapularis RepID=B7Q2W2_IXOSC
TC120	52.61	268	126	1	20	820	1	268	2e-68	264	lcl|UniRef100_B7PCL0 UniRef100_B7PCL0 Reductase, putative n=1 Tax=Ixodes scapularis RepID=B7PCL0_IXOSC
TC122	77.55	49	11	0	2	148	532	580	3e-14	84	lcl|UniRef100_B7QC59 UniRef100_B7QC59 Putative uncharacterized protein (Fragment) n=1 Tax=Ixodes scapularis RepID=B7QC59_IXOSC
TC123	45.96	161	84	3	73	552	1	159	6e-28	130	lcl|UniRef100_F0J8G4 UniRef100_F0J8G4 Hypothetical secreted protein 1844 (Fragment) n=1 Tax=Amblyomma variegatum RepID=F0J8G4_AMBVA
TC125	42.05	88	50	1	1	264	52	138	6e-12	75.9	lcl|UniRef100_UPI0000584CD1 UniRef100_UPI0000584CD1 UPI0000584CD1 related cluster n=1 Tax=unknown RepID=UPI0000584CD1
TC126	89.91	426	43	0	1356	79	3	428	0.0	729	lcl|UniRef100_E1ZWQ3 UniRef100_E1ZWQ3 26S protease regulatory subunit 6A n=3 Tax=Formicidae RepID=E1ZWQ3_CAMFO
TC127	96.51	86	3	0	3	260	106	191	3e-39	167	lcl|UniRef100_B7PHY7 UniRef100_B7PHY7 Cdc42 protein, putative n=1 Tax=Ixodes scapularis RepID=B7PHY7_IXOSC
TC131	85.94	64	9	0	194	3	1	64	3e-23	111	lcl|UniRef100_UPI00021A7A1A UniRef100_UPI00021A7A1A UPI00021A7A1A related cluster n=1 Tax=unknown RepID=UPI00021A7A1A
TC132	79.33	208	43	0	324	947	1	208	5e-92	343	lcl|UniRef100_B7PB96 UniRef100_B7PB96 Putative uncharacterized protein n=1 Tax=Ixodes scapularis RepID=B7PB96_IXOSC
TC133	42.61	345	120	10	135	938	161	504	8e-60	201	lcl|UniRef100_B7PMS3 UniRef100_B7PMS3 RAL guanine nucleotide exchange factor with PH domain and SH3 binding motif (RALGPS), putative (Fragment) n=1 Tax=Ixodes scapularis RepID=B7PMS3_IXOSC
TC134	72.29	249	31	1	3	635	771	1019	6e-101	372	lcl|UniRef100_B7PUX7 UniRef100_B7PUX7 Putative uncharacterized protein (Fragment) n=1 Tax=Ixodes scapularis RepID=B7PUX7_IXOSC
TC135	77.96	186	24	2	915	409	874	1059	3e-63	247	lcl|UniRef100_B7QC82 UniRef100_B7QC82 Bromodomain and PHD finger-containing protein 1, brpf1, putative n=1 Tax=Ixodes scapularis RepID=B7QC82_IXOSC
TC137	55.17	87	39	0	699	959	99	185	5e-14	83.6	lcl|UniRef100_B7Q6J7 UniRef100_B7Q6J7 Secreted salivary gland peptide, putative n=1 Tax=Ixodes scapularis RepID=B7Q6J7_IXOSC
TC138	30.77	195	93	10	572	1105	27	196	2e-07	62	lcl|UniRef100_Q8VST8 UniRef100_Q8VST8 C protein immunoglobulin-A-binding beta antigen (Fragment) n=1 Tax=Streptococcus agalactiae RepID=Q8VST8_STRAG
TC139	75.28	89	22	0	921	1187	125	213	4e-49	147	lcl|UniRef100_B7PF67 UniRef100_B7PF67 Putative uncharacterized protein n=1 Tax=Ixodes scapularis RepID=B7PF67_IXOSC
TC139	70.37	81	23	1	921	1160	277	357	5e-32	122	lcl|UniRef100_B0WW32 UniRef100_B0WW32 Mitochondrial ribosomal protein S31 n=1 Tax=Culex quinquefasciatus RepID=B0WW32_CULQU
TC141	100	119	0	0	1091	735	26	144	5e-54	216	lcl|UniRef100_B7PUC5 UniRef100_B7PUC5 Translation initiation factor 1A n=2 Tax=Ixodidae RepID=B7PUC5_IXOSC
TC142	60.57	279	93	6	1	810	787	1057	5e-85	319	lcl|UniRef100_B7P2U2 UniRef100_B7P2U2 Putative uncharacterized protein n=1 Tax=Ixodes scapularis RepID=B7P2U2_IXOSC
TC144	75.86	145	35	0	556	122	5	149	1e-60	236	lcl|UniRef100_UPI00015B4A95 UniRef100_UPI00015B4A95 UPI00015B4A95 related cluster n=1 Tax=unknown RepID=UPI00015B4A95
TC146	60.04	458	183	0	2	1375	31	488	5e-145	519	lcl|UniRef100_B7QCG8 UniRef100_B7QCG8 Sodium/solute symporter, putative (Fragment) n=1 Tax=Ixodes scapularis RepID=B7QCG8_IXOSC
TC147	90.1	192	19	0	3	578	100	291	2e-95	354	lcl|UniRef100_B7P0M7 UniRef100_B7P0M7 Aldehyde dehydrogenase, putative (Fragment) n=1 Tax=Ixodes scapularis RepID=B7P0M7_IXOSC
TC148	60.66	211	83	0	37	669	6	216	1e-75	289	lcl|UniRef100_B7PLI4 UniRef100_B7PLI4 Secreted protein, putative (Fragment) n=1 Tax=Ixodes scapularis RepID=B7PLI4_IXOSC
TC153	68.71	278	82	2	178	996	29	306	5e-102	375	lcl|UniRef100_B7QCA6 UniRef100_B7QCA6 Translin associated factor X, putative n=1 Tax=Ixodes scapularis RepID=B7QCA6_IXOSC
TC157	96.7	212	5	1	1157	528	1	212	9e-117	425	lcl|UniRef100_B7QIB6 UniRef100_B7QIB6 GTP-binding nuclear protein RAN1, putative n=1 Tax=Ixodes scapularis RepID=B7QIB6_IXOSC
TC158	30.17	242	152	3	182	886	113	344	7e-29	132	lcl|UniRef100_B7QNK5 UniRef100_B7QNK5 Putative uncharacterized protein n=1 Tax=Ixodes scapularis RepID=B7QNK5_IXOSC
TC163	64.79	213	67	2	7	645	77	281	7e-62	241	lcl|UniRef100_C0H9V3 UniRef100_C0H9V3 Syntaxin-5 n=1 Tax=Salmo salar RepID=C0H9V3_SALSA
TC167	69.44	180	34	2	389	871	39	216	2e-79	248	lcl|UniRef100_B7PLK7 UniRef100_B7PLK7 RAS-related protein, putative n=1 Tax=Ixodes scapularis RepID=B7PLK7_IXOSC
TC168	47.89	71	31	2	307	519	36	100	1e-12	78.2	lcl|UniRef100_B7Q5J0 UniRef100_B7Q5J0 Secreted protein, putative (Fragment) n=1 Tax=Ixodes scapularis RepID=B7Q5J0_IXOSC
TC170	94.85	97	5	0	1	291	91	187	1e-43	182	lcl|UniRef100_B7Q7Y5 UniRef100_B7Q7Y5 Glycine receptor alpha 1 variant, putative (Fragment) n=1 Tax=Ixodes scapularis RepID=B7Q7Y5_IXOSC
TC171	71.67	120	34	0	1702	1343	403	522	1e-42	179	lcl|UniRef100_B7P5Q8 UniRef100_B7P5Q8 Chitinase, putative n=1 Tax=Ixodes scapularis RepID=B7P5Q8_IXOSC
TC172	33.06	121	76	3	2	361	534	650	7e-08	63.5	lcl|UniRef100_B7Q0X7 UniRef100_B7Q0X7 Calcium activated chlorine channel, putative (Fragment) n=1 Tax=Ixodes scapularis RepID=B7Q0X7_IXOSC
TC174	99.42	172	1	0	129	644	1	172	6e-94	348	lcl|UniRef100_Q6WNX4 UniRef100_Q6WNX4 Ferritin n=1 Tax=Rhipicephalus microplus RepID=Q6WNX4_BOOMI
TC177	32.49	197	115	2	307	858	378	569	5e-16	91.3	lcl|UniRef100_E7FDN6 UniRef100_E7FDN6 Uncharacterized protein n=1 Tax=Danio rerio RepID=E7FDN6_DANRE
TC180	44.86	350	192	1	78	1127	472	820	3e-87	327	lcl|UniRef100_C3ZV72 UniRef100_C3ZV72 Putative uncharacterized protein n=1 Tax=Branchiostoma floridae RepID=C3ZV72_BRAFL
TC181	92.09	177	13	1	2	529	218	394	1e-93	347	lcl|UniRef100_B7PYF3 UniRef100_B7PYF3 N6-adenine methylase involved in transcription regulation, putative n=1 Tax=Ixodes scapularis RepID=B7PYF3_IXOSC
TC182	90.67	193	18	0	2	580	110	302	2e-97	361	lcl|UniRef100_B7QM16 UniRef100_B7QM16 Lachesin, putative n=1 Tax=Ixodes scapularis RepID=B7QM16_IXOSC
TC183	72.2	259	57	4	1285	539	74	327	3e-63	247	lcl|UniRef100_B7PAG0 UniRef100_B7PAG0 THO complex subunit, putative n=1 Tax=Ixodes scapularis RepID=B7PAG0_IXOSC
TC184	64	100	35	1	1201	1497	392	491	1e-29	136	lcl|UniRef100_B7QM04 UniRef100_B7QM04 Putative uncharacterized protein n=1 Tax=Ixodes scapularis RepID=B7QM04_IXOSC
TC188	62.46	325	118	3	2	970	105	427	5e-118	429	lcl|UniRef100_E1ZX07 UniRef100_E1ZX07 Coronin-6 n=1 Tax=Camponotus floridanus RepID=E1ZX07_CAMFO
TC191	80.97	226	43	0	255	932	22	247	1e-102	378	lcl|UniRef100_B7PU93 UniRef100_B7PU93 Amphiphysin, putative (Fragment) n=1 Tax=Ixodes scapularis RepID=B7PU93_IXOSC
TC192	46.49	499	247	8	3	1448	696	1191	1e-130	471	lcl|UniRef100_C3Z1K1 UniRef100_C3Z1K1 Putative uncharacterized protein n=1 Tax=Branchiostoma floridae RepID=C3Z1K1_BRAFL
TC193	84.86	251	38	0	85	837	1	251	7e-118	428	lcl|UniRef100_B7PKR4 UniRef100_B7PKR4 Ribosome maturation protein SBDS, putative n=1 Tax=Ixodes scapularis RepID=B7PKR4_IXOSC
TC194	37.82	156	94	3	6	470	32	185	1e-18	98.2	lcl|UniRef100_B7PRN3 UniRef100_B7PRN3 Serine proteinase, putative (Fragment) n=1 Tax=Ixodes scapularis RepID=B7PRN3_IXOSC
TC195	38.5	187	113	1	275	829	2	188	1e-28	129	lcl|UniRef100_B7P795 UniRef100_B7P795 Putative uncharacterized protein n=1 Tax=Ixodes scapularis RepID=B7P795_IXOSC
TC198	43.22	273	152	2	1	816	463	733	1e-53	215	lcl|UniRef100_UPI0000E46E04 UniRef100_UPI0000E46E04 UPI0000E46E04 related cluster n=1 Tax=unknown RepID=UPI0000E46E04
TC199	73.65	148	39	0	648	1091	201	348	7e-147	236	lcl|UniRef100_B7Q8J7 UniRef100_B7Q8J7 N-acylsphingosine amidohydrolase (Acid ceramidase), putative (Fragment) n=1 Tax=Ixodes scapularis RepID=B7Q8J7_IXOSC
TC201	62.03	79	23	2	307	543	136	207	3e-19	99.8	lcl|UniRef100_B7Q779 UniRef100_B7Q779 Putative uncharacterized protein n=1 Tax=Ixodes scapularis RepID=B7Q779_IXOSC
TC203	69	229	71	0	1080	394	128	356	3e-94	350	lcl|UniRef100_B7PHD9 UniRef100_B7PHD9 Beta-1,4-N-acetylgalactosaminyl transferase (BRE-4), putative n=1 Tax=Ixodes scapularis RepID=B7PHD9_IXOSC
TC204	71.84	174	48	1	193	714	1	173	4e-54	216	lcl|UniRef100_B7PJC1 UniRef100_B7PJC1 WW domain-binding protein, putative n=1 Tax=Ixodes scapularis RepID=B7PJC1_IXOSC
TC205	79.07	43	8	1	177	52	24	66	1e-08	65.9	lcl|UniRef100_F0J9L7 UniRef100_F0J9L7 Pogo transposable element with KRAB domain (Fragment) n=1 Tax=Amblyomma variegatum RepID=F0J9L7_AMBVA
TC206	72.59	259	66	3	85	849	15	272	3e-100	369	lcl|UniRef100_B7QKP7 UniRef100_B7QKP7 Polyglutamine binding protein, putative n=1 Tax=Ixodes scapularis RepID=B7QKP7_IXOSC
TC207	71.68	173	48	1	36	551	7	179	1e-66	257	lcl|UniRef100_B7PIW2 UniRef100_B7PIW2 Putative uncharacterized protein n=1 Tax=Ixodes scapularis RepID=B7PIW2_IXOSC
TC210	57.38	61	25	1	30	209	268	328	4e-10	70.9	lcl|UniRef100_A4U848 UniRef100_A4U848 Heat shock protein 40 n=1 Tax=Locusta migratoria RepID=A4U848_LOCMI
TC211	58.79	182	61	3	2	547	69	236	4e-49	199	lcl|UniRef100_B7PTI9 UniRef100_B7PTI9 Putative uncharacterized protein (Fragment) n=1 Tax=Ixodes scapularis RepID=B7PTI9_IXOSC
TC213	43.44	320	161	6	40	981	4	309	2e-60	238	lcl|UniRef100_B7P339 UniRef100_B7P339 Putative uncharacterized protein n=1 Tax=Ixodes scapularis RepID=B7P339_IXOSC
TC214	56.09	271	118	1	746	1558	219	488	1e-141	286	lcl|UniRef100_F4WFB3 UniRef100_F4WFB3 FGGY carbohydrate kinase domain-containing protein n=1 Tax=Acromyrmex echinatior RepID=F4WFB3_ACREC
TC215	67.77	301	91	2	15	917	13	307	2e-105	387	lcl|UniRef100_B7QI11 UniRef100_B7QI11 DNA ligase IV, putative (Fragment) n=1 Tax=Ixodes scapularis RepID=B7QI11_IXOSC
TC217	40.5	121	61	3	521	177	414	529	7e-18	94.4	lcl|UniRef100_UPI0000E8068D UniRef100_UPI0000E8068D UPI0000E8068D related cluster n=1 Tax=unknown RepID=UPI0000E8068D
TC218	52.27	176	80	3	2	520	140	314	4e-43	179	lcl|UniRef100_B7Q9F2 UniRef100_B7Q9F2 Putative uncharacterized protein n=1 Tax=Ixodes scapularis RepID=B7Q9F2_IXOSC
TC220	96.96	230	7	0	989	300	1	230	2e-125	453	lcl|UniRef100_F0J8J2 UniRef100_F0J8J2 40S ribosomal protein SA (Fragment) n=1 Tax=Amblyomma variegatum RepID=F0J8J2_AMBVA
TC221	39.62	53	28	1	358	504	108	160	1e-13	43.1	lcl|UniRef100_B7P9K8 UniRef100_B7P9K8 Putative uncharacterized protein n=1 Tax=Ixodes scapularis RepID=B7P9K8_IXOSC
TC224	87.75	253	31	0	35	793	1	253	2e-126	457	lcl|UniRef100_B7QHL4 UniRef100_B7QHL4 Ubiquitin fusion-degradation protein, putative n=1 Tax=Ixodes scapularis RepID=B7QHL4_IXOSC
TC226	28.17	142	88	6	124	537	44	175	5e-07	60.5	lcl|UniRef100_UPI0001792819 UniRef100_UPI0001792819 UPI0001792819 related cluster n=1 Tax=unknown RepID=UPI0001792819
TC230	93.31	239	16	0	890	174	16	254	6e-131	467	lcl|UniRef100_B7P251 UniRef100_B7P251 U3 small nucleolar ribonucleoprotein imp4, putative n=1 Tax=Ixodes scapularis RepID=B7P251_IXOSC
TC231	76.08	209	44	1	401	1027	442	644	2e-76	290	lcl|UniRef100_B7P5H1 UniRef100_B7P5H1 Cleavage and polyadenylation specificity factor, putative (Fragment) n=1 Tax=Ixodes scapularis RepID=B7P5H1_IXOSC
TC232	69.61	306	85	4	1269	367	373	675	7e-126	455	lcl|UniRef100_B7QBY7 UniRef100_B7QBY7 Zinc finger protein, putative n=1 Tax=Ixodes scapularis RepID=B7QBY7_IXOSC
TC233	51.3	269	129	2	11	814	1894	2161	6e-66	255	lcl|UniRef100_B7PYN9 UniRef100_B7PYN9 Fatty acid synthase, putative n=1 Tax=Ixodes scapularis RepID=B7PYN9_IXOSC
TC234	48.98	98	46	3	469	750	366	463	3e-12	77.8	lcl|UniRef100_B7PPF0 UniRef100_B7PPF0 Putative uncharacterized protein n=1 Tax=Ixodes scapularis RepID=B7PPF0_IXOSC
TC234	32.26	124	77	2	96	455	320	440	6e-08	63.5	lcl|UniRef100_B7Q238 UniRef100_B7Q238 RNA-dependent RNA polymerase, putative n=1 Tax=Ixodes scapularis RepID=B7Q238_IXOSC
TC237	99.62	262	1	0	3	788	88	349	2e-130	470	lcl|UniRef100_Q8MWP3 UniRef100_Q8MWP3 Calreticulin n=1 Tax=Rhipicephalus microplus RepID=Q8MWP3_BOOMI
TC238	64.21	285	95	3	1	852	98	376	3e-87	327	lcl|UniRef100_F6ZQ62 UniRef100_F6ZQ62 Uncharacterized protein (Fragment) n=2 Tax=Xenopus (Silurana) tropicalis RepID=F6ZQ62_XENTR
TC239	52.24	268	127	1	6	806	240	507	1e-81	308	lcl|UniRef100_B7PSW2 UniRef100_B7PSW2 Cytochrome P450, putative n=1 Tax=Ixodes scapularis RepID=B7PSW2_IXOSC
TC240	36.43	258	158	3	127	885	4	260	2e-33	147	lcl|UniRef100_G1KEF4 UniRef100_G1KEF4 Uncharacterized protein n=2 Tax=Anolis carolinensis RepID=G1KEF4_ANOCA
TC241	94.29	175	10	0	527	3	1	175	8e-87	323	lcl|UniRef100_B7PA24 UniRef100_B7PA24 Protein phosphatase 2A regulatory subunit A, putative n=1 Tax=Ixodes scapularis RepID=B7PA24_IXOSC
TC242	30.08	133	83	3	466	834	235	367	9e-07	59.7	lcl|UniRef100_E9HXF4 UniRef100_E9HXF4 Putative uncharacterized protein n=1 Tax=Daphnia pulex RepID=E9HXF4_DAPPU
TC243	97.44	117	3	0	84	434	303	419	6e-60	235	lcl|UniRef100_B7PKW5 UniRef100_B7PKW5 Hfb2 protein, putative n=1 Tax=Ixodes scapularis RepID=B7PKW5_IXOSC
TC244	37.81	201	118	2	494	1075	35	235	3e-30	137	lcl|UniRef100_B7PZC0 UniRef100_B7PZC0 Putative uncharacterized protein n=1 Tax=Ixodes scapularis RepID=B7PZC0_IXOSC
TC245	98.99	199	2	0	10	606	1	199	8e-89	330	lcl|UniRef100_B7QMT4 UniRef100_B7QMT4 40S ribosomal protein S8 n=1 Tax=Ixodes scapularis RepID=B7QMT4_IXOSC
TC249	98.67	75	1	0	650	874	69	143	4e-37	160	lcl|UniRef100_E9GC08 UniRef100_E9GC08 Putative uncharacterized protein n=1 Tax=Daphnia pulex RepID=E9GC08_DAPPU
TC250	74.14	116	30	0	1	348	162	277	1e-47	195	lcl|UniRef100_B7Q9Z7 UniRef100_B7Q9Z7 Glycine rich secreted cement protein, putative (Fragment) n=1 Tax=Ixodes scapularis RepID=B7Q9Z7_IXOSC
TC253	33.12	157	97	3	611	1069	133	285	1e-14	85.5	lcl|UniRef100_F7F0L4 UniRef100_F7F0L4 Uncharacterized protein (Fragment) n=1 Tax=Ornithorhynchus anatinus RepID=F7F0L4_ORNAN
TC257	82.5	400	70	0	1200	1	1	400	0.0	664	lcl|UniRef100_UPI00021A70B6 UniRef100_UPI00021A70B6 UPI00021A70B6 related cluster n=1 Tax=unknown RepID=UPI00021A70B6
TC258	51.85	243	110	5	49	771	120	357	4e-63	246	lcl|UniRef100_C3YTD9 UniRef100_C3YTD9 Putative uncharacterized protein n=1 Tax=Branchiostoma floridae RepID=C3YTD9_BRAFL
TC261	41.5	253	127	8	250	951	27	277	4e-39	166	lcl|UniRef100_B7PFJ9 UniRef100_B7PFJ9 Putative uncharacterized protein n=1 Tax=Ixodes scapularis RepID=B7PFJ9_IXOSC
TC262	62.5	168	57	3	255	758	16	177	1e-44	184	lcl|UniRef100_B7PLA7 UniRef100_B7PLA7 Ribonuclease P protein subunit p29, putative n=1 Tax=Ixodes scapularis RepID=B7PLA7_IXOSC
TC265	85.39	89	13	0	3	269	2841	2929	2e-30	137	lcl|UniRef100_Q7PSA4 UniRef100_Q7PSA4 AGAP009511-PA (Fragment) n=1 Tax=Anopheles gambiae RepID=Q7PSA4_ANOGA
TC266	44.74	76	36	3	83	304	3	74	3e-07	60.5	lcl|UniRef100_B7QH72 UniRef100_B7QH72 Putative uncharacterized protein (Fragment) n=1 Tax=Ixodes scapularis RepID=B7QH72_IXOSC
TC269	43.37	166	92	2	682	188	48	212	3e-19	100	lcl|UniRef100_F0J9L7 UniRef100_F0J9L7 Pogo transposable element with KRAB domain (Fragment) n=1 Tax=Amblyomma variegatum RepID=F0J9L7_AMBVA
TC270	85.47	179	26	0	95	631	1	179	3e-90	335	lcl|UniRef100_B7PRF6 UniRef100_B7PRF6 Acireductone dioxygenase, putative n=1 Tax=Ixodes scapularis RepID=B7PRF6_IXOSC
TC271	68.48	184	30	4	12	482	118	300	4e-53	212	lcl|UniRef100_B7PRU5 UniRef100_B7PRU5 SAP30-binding protein, putative n=1 Tax=Ixodes scapularis RepID=B7PRU5_IXOSC
TC272	42.86	77	44	0	206	436	253	329	2e-13	80.9	lcl|UniRef100_UPI000203B209 UniRef100_UPI000203B209 UPI000203B209 related cluster n=1 Tax=unknown RepID=UPI000203B209
TC277	67.66	303	97	1	11	916	2	304	1e-127	461	lcl|UniRef100_B7PDE2 UniRef100_B7PDE2 Phospholipase, putative n=1 Tax=Ixodes scapularis RepID=B7PDE2_IXOSC
TC278	45.38	119	64	1	5	358	701	819	1e-25	122	lcl|UniRef100_UPI00017B217D UniRef100_UPI00017B217D UPI00017B217D related cluster n=1 Tax=Tetraodon nigroviridis RepID=UPI00017B217D
TC282	61.35	326	124	1	1041	64	15	338	3e-109	399	lcl|UniRef100_B7P5Y2 UniRef100_B7P5Y2 Ribosomal protein S5, putative n=1 Tax=Ixodes scapularis RepID=B7P5Y2_IXOSC
TC283	92.41	158	12	0	5	478	254	411	2e-74	283	lcl|UniRef100_B7QAE0 UniRef100_B7QAE0 Putative uncharacterized protein n=1 Tax=Ixodes scapularis RepID=B7QAE0_IXOSC
TC285	38.46	156	82	3	736	278	668	812	8e-19	98.6	lcl|UniRef100_UPI0000E46666 UniRef100_UPI0000E46666 UPI0000E46666 related cluster n=1 Tax=unknown RepID=UPI0000E46666
TC287	54.95	182	81	1	202	744	15	196	8e-57	224	lcl|UniRef100_Q6JGX1 UniRef100_Q6JGX1 Lipocalin-like protein n=1 Tax=Rhipicephalus microplus RepID=Q6JGX1_BOOMI
TC288	73.96	192	50	0	190	765	225	416	4e-91	339	lcl|UniRef100_UPI0001758A38 UniRef100_UPI0001758A38 UPI0001758A38 related cluster n=1 Tax=unknown RepID=UPI0001758A38
TC292	53.95	215	62	5	2	571	337	539	6e-36	155	lcl|UniRef100_B7PHG6 UniRef100_B7PHG6 Zinc finger protein, putative n=1 Tax=Ixodes scapularis RepID=B7PHG6_IXOSC
TC296	33.33	216	128	4	935	333	36	250	4e-23	113	lcl|UniRef100_Q3UWF9 UniRef100_Q3UWF9 Putative uncharacterized protein n=1 Tax=Mus musculus RepID=Q3UWF9_MOUSE
TC298	43.85	130	73	0	1	390	244	373	3e-22	110	lcl|UniRef100_B7Q1N5 UniRef100_B7Q1N5 Putative uncharacterized protein (Fragment) n=1 Tax=Ixodes scapularis RepID=B7Q1N5_IXOSC
TC300	67.77	273	87	1	171	989	3	274	1e-79	301	lcl|UniRef100_D2A4C3 UniRef100_D2A4C3 Putative uncharacterized protein GLEAN_14857 n=1 Tax=Tribolium castaneum RepID=D2A4C3_TRICA
TC301	41.13	248	122	6	4	684	344	588	3e-36	156	lcl|UniRef100_B7PBT6 UniRef100_B7PBT6 Putative uncharacterized protein n=1 Tax=Ixodes scapularis RepID=B7PBT6_IXOSC
TC305	34.47	293	141	10	2	844	222	475	2e-33	147	lcl|UniRef100_E0VK33 UniRef100_E0VK33 Nhl repeat-containing protein, putative n=1 Tax=Pediculus humanus corporis RepID=E0VK33_PEDHC
TC306	60	60	21	1	102	281	251	307	4e-28	76.3	lcl|UniRef100_B7PX94 UniRef100_B7PX94 Zinc finger, C4 type, putative n=1 Tax=Ixodes scapularis RepID=B7PX94_IXOSC
TC309	74.03	77	20	0	193	423	82	158	5e-24	116	lcl|UniRef100_E0VHT8 UniRef100_E0VHT8 Homeobox protein ceh-19, putative n=1 Tax=Pediculus humanus corporis RepID=E0VHT8_PEDHC
TC313	44.98	269	130	6	22	780	11	277	3e-57	226	lcl|UniRef100_O60930 UniRef100_O60930 Ribonuclease H1 n=2 Tax=Homo sapiens RepID=RNH1_HUMAN
TC317	66.78	307	51	3	2	895	197	461	2e-81	307	lcl|UniRef100_B7QP19 UniRef100_B7QP19 Putative uncharacterized protein n=1 Tax=Ixodes scapularis RepID=B7QP19_IXOSC
TC318	51.76	85	39	1	2	256	217	299	5e-14	82.8	lcl|UniRef100_C3Y2Y3 UniRef100_C3Y2Y3 Putative uncharacterized protein n=1 Tax=Branchiostoma floridae RepID=C3Y2Y3_BRAFL
TC319	24.03	129	98	0	387	1	25	153	5e-39	166	lcl|UniRef100_D4AB01 UniRef100_D4AB01 Histidine triad nucleotide binding protein 2 (Predicted), isoform CRA_a n=1 Tax=Rattus norvegicus RepID=D4AB01_RAT
TC322	95.03	302	11	1	895	2	1	302	1e-154	550	lcl|UniRef100_Q9U6M8 UniRef100_Q9U6M8 Esterase n=1 Tax=Rhipicephalus microplus RepID=Q9U6M8_BOOMI
TC322	53.16	269	120	3	889	83	1	263	3e-70	270	lcl|UniRef100_B7QL26 UniRef100_B7QL26 Acetylcholinesterase/butyrylcholinesterase, putative (Fragment) n=1 Tax=Ixodes scapularis RepID=B7QL26_IXOSC
TC324	53.8	342	100	12	968	54	341	661	6e-74	282	lcl|UniRef100_B7PYL0 UniRef100_B7PYL0 WD-repeat protein, putative n=1 Tax=Ixodes scapularis RepID=B7PYL0_IXOSC
TC328	60.3	199	60	5	177	758	44	228	9e-50	201	lcl|UniRef100_B7Q8P0 UniRef100_B7Q8P0 Putative uncharacterized protein n=1 Tax=Ixodes scapularis RepID=B7Q8P0_IXOSC
TC329	93.56	295	17	1	879	1	1	295	7e-152	541	lcl|UniRef100_B7PYM8 UniRef100_B7PYM8 HEAT repeat-containing protein 5B, putative n=1 Tax=Ixodes scapularis RepID=B7PYM8_IXOSC
TC330	57.36	258	106	1	257	1018	32	289	5e-88	329	lcl|UniRef100_UPI0001CBB982 UniRef100_UPI0001CBB982 UPI0001CBB982 related cluster n=1 Tax=unknown RepID=UPI0001CBB982
TC331	39.01	223	128	2	701	57	85	307	5e-36	156	lcl|UniRef100_Q4W8A1 UniRef100_Q4W8A1 Voltage-sensor containing phosphatase n=1 Tax=Ciona intestinalis RepID=Q4W8A1_CIOIN
TC337	63.44	227	77	3	37	711	133	355	5e-83	312	lcl|UniRef100_B7QK60 UniRef100_B7QK60 Fucosyltransferase, putative (Fragment) n=1 Tax=Ixodes scapularis RepID=B7QK60_IXOSC
TC338	59.81	214	78	3	20	652	95	303	9e-60	234	lcl|UniRef100_B7PBI5 UniRef100_B7PBI5 Putative uncharacterized protein n=1 Tax=Ixodes scapularis RepID=B7PBI5_IXOSC
TC340	83.08	195	33	0	586	2	20	214	8e-94	348	lcl|UniRef100_B7QI08 UniRef100_B7QI08 NADH-ubiquinone dehydrogenase, putative n=1 Tax=Ixodes scapularis RepID=B7QI08_IXOSC
TC342	51.35	74	34	2	918	697	1045	1116	2e-14	84.7	lcl|UniRef100_UPI0000F1FDB2 UniRef100_UPI0000F1FDB2 UPI0000F1FDB2 related cluster n=1 Tax=unknown RepID=UPI0000F1FDB2
TC344	87.36	87	11	0	4	264	634	720	5e-40	169	lcl|UniRef100_O01348 UniRef100_O01348 Klu protein n=1 Tax=Drosophila melanogaster RepID=O01348_DROME
TC346	62.01	179	68	0	168	704	1	179	2e-53	214	lcl|UniRef100_B7PZZ6 UniRef100_B7PZZ6 O-methyltransferase, putative n=1 Tax=Ixodes scapularis RepID=B7PZZ6_IXOSC
TC347	30.93	194	124	5	132	692	735	925	2e-07	61.6	lcl|UniRef100_F7FBL7 UniRef100_F7FBL7 Uncharacterized protein (Fragment) n=1 Tax=Ornithorhynchus anatinus RepID=F7FBL7_ORNAN
TC352	75.66	226	41	2	77	718	1	224	3e-92	342	lcl|UniRef100_B7P1M0 UniRef100_B7P1M0 Putative uncharacterized protein n=1 Tax=Ixodes scapularis RepID=B7P1M0_IXOSC
TC354	49.27	205	99	2	647	48	196	400	7e-49	198	lcl|UniRef100_Q16VZ4 UniRef100_Q16VZ4 NADH-ubiquinone oxidoreductase 39 kDa subunit n=1 Tax=Aedes aegypti RepID=Q16VZ4_AEDAE
TC355	47.37	114	60	0	411	70	15	128	1e-27	127	lcl|UniRef100_F0J8U5 UniRef100_F0J8U5 Monocarboxylate transporter (Fragment) n=1 Tax=Amblyomma variegatum RepID=F0J8U5_AMBVA
TC362	73.99	273	64	3	49	867	1	266	3e-85	320	lcl|UniRef100_B7QA72 UniRef100_B7QA72 Elongation factor 1 beta/delta chain, putative n=1 Tax=Ixodes scapularis RepID=B7QA72_IXOSC
TC363	97.71	262	6	0	808	23	1	262	3e-146	522	lcl|UniRef100_Q4PMB3 UniRef100_Q4PMB3 40S ribosomal protein S4 n=1 Tax=Ixodes scapularis RepID=RS4_IXOSC
TC364	35.77	260	139	5	64	828	136	372	1e-31	142	lcl|UniRef100_E2BSA1 UniRef100_E2BSA1 Synaptotagmin-1 n=1 Tax=Harpegnathos saltator RepID=E2BSA1_HARSA
TC365	44.44	162	89	1	161	643	42	203	1e-44	184	lcl|UniRef100_B5M724 UniRef100_B5M724 Hypothetical conserved secreted protein n=1 Tax=Amblyomma americanum RepID=B5M724_AMBAM
TC367	50.42	240	75	3	30	743	136	333	3e-55	219	lcl|UniRef100_B7Q3X2 UniRef100_B7Q3X2 Putative uncharacterized protein n=1 Tax=Ixodes scapularis RepID=B7Q3X2_IXOSC
TC367	32.65	245	154	4	42	758	15	254	1e-28	131	lcl|UniRef100_Q16VU4 UniRef100_Q16VU4 Mitochondrial ribosomal protein, L10, putative n=1 Tax=Aedes aegypti RepID=Q16VU4_AEDAE
TC368	39.18	171	102	1	174	686	4	172	3e-26	122	lcl|UniRef100_UPI0001CF125F UniRef100_UPI0001CF125F UPI0001CF125F related cluster n=1 Tax=unknown RepID=UPI0001CF125F
TC371	72.59	135	37	0	199	603	4	138	9e-55	218	lcl|UniRef100_B7PR88 UniRef100_B7PR88 N(6)-adenine-specific DNA methyltransferase, putative n=1 Tax=Ixodes scapularis RepID=B7PR88_IXOSC
TC373	82.91	351	46	1	122	1174	1	337	6e-158	561	lcl|UniRef100_B7Q3M6 UniRef100_B7Q3M6 Protein kinase, putative n=1 Tax=Ixodes scapularis RepID=B7Q3M6_IXOSC
TC376	83.05	59	10	0	348	524	254	312	5e-21	105	lcl|UniRef100_B7Q2E1 UniRef100_B7Q2E1 Putative uncharacterized protein n=1 Tax=Ixodes scapularis RepID=B7Q2E1_IXOSC
TC378	71.93	57	15	1	22	192	112	167	2e-15	87.8	lcl|UniRef100_B7QMI5 UniRef100_B7QMI5 Bombystatin, putative n=1 Tax=Ixodes scapularis RepID=B7QMI5_IXOSC
TC379	56.16	219	95	1	91	744	1	219	1e-68	264	lcl|UniRef100_D6WY61 UniRef100_D6WY61 Putative uncharacterized protein n=1 Tax=Tribolium castaneum RepID=D6WY61_TRICA
TC380	61.72	303	114	2	1	906	241	542	5e-101	372	lcl|UniRef100_E2BYV9 UniRef100_E2BYV9 Very long-chain specific acyl-CoA dehydrogenase, mitochondrial n=1 Tax=Harpegnathos saltator RepID=E2BYV9_HARSA
TC381	91.77	231	19	0	92	784	1	231	1e-99	367	lcl|UniRef100_B7SP19 UniRef100_B7SP19 Quinoid dihydropteridine reductase n=1 Tax=Dermacentor variabilis RepID=B7SP19_DERVA
TC382	36.61	224	139	2	318	989	17	237	3e-38	163	lcl|UniRef100_A7S6A3 UniRef100_A7S6A3 Predicted protein n=1 Tax=Nematostella vectensis RepID=A7S6A3_NEMVE
TC382	36.4	228	145	0	306	989	13	240	1e-36	158	lcl|UniRef100_E2A927 UniRef100_E2A927 Palmitoyltransferase ZDHHC2 n=1 Tax=Camponotus floridanus RepID=E2A927_CAMFO
TC386	75.93	108	25	1	595	918	63	169	4e-34	150	lcl|UniRef100_C9W1S4 UniRef100_C9W1S4 Signal peptidase (Fragment) n=1 Tax=Rhipicephalus sanguineus RepID=C9W1S4_RHISA
TC388	82.38	261	46	0	1	783	240	500	1e-117	427	lcl|UniRef100_B7Q5U8 UniRef100_B7Q5U8 Nucleolar complex protein, putative n=1 Tax=Ixodes scapularis RepID=B7Q5U8_IXOSC
TC390	90.6	149	14	0	90	536	32	180	1e-72	278	lcl|UniRef100_B7Q3R8 UniRef100_B7Q3R8 Calmodulin, putative n=1 Tax=Ixodes scapularis RepID=B7Q3R8_IXOSC
TC392	96.15	52	2	0	1	156	340	391	3e-21	107	lcl|UniRef100_B7QMZ0 UniRef100_B7QMZ0 Phosphorylase kinase gamma subunit, putative n=1 Tax=Ixodes scapularis RepID=B7QMZ0_IXOSC
TC393	92.31	65	5	0	2	196	53	117	1e-27	129	lcl|UniRef100_B7QDS8 UniRef100_B7QDS8 Putative uncharacterized protein n=1 Tax=Ixodes scapularis RepID=B7QDS8_IXOSC
TC393	66.15	65	21	1	2	196	70	133	8e-17	92.8	lcl|UniRef100_E9K6D5 UniRef100_E9K6D5 Leptin receptor protein n=1 Tax=Eriocheir sinensis RepID=E9K6D5_ERISI
TC394	66.22	148	48	2	499	939	112	258	2e-47	194	lcl|UniRef100_B7PG70 UniRef100_B7PG70 Putative uncharacterized protein n=1 Tax=Ixodes scapularis RepID=B7PG70_IXOSC
TC397	48.65	222	109	2	364	1026	37	254	3e-59	233	lcl|UniRef100_B7QDK1 UniRef100_B7QDK1 Fucosyltransferase, putative (Fragment) n=1 Tax=Ixodes scapularis RepID=B7QDK1_IXOSC
TC399	93.5	123	8	0	438	70	1	123	5e-62	241	lcl|UniRef100_C9W1L0 UniRef100_C9W1L0 Phosphohistidine phosphatase 1 n=1 Tax=Rhipicephalus sanguineus RepID=C9W1L0_RHISA
TC400	69.5	141	38	3	213	626	4	142	9e-50	202	lcl|UniRef100_B7P813 UniRef100_B7P813 PAXIP1-associated protein, putative n=1 Tax=Ixodes scapularis RepID=B7P813_IXOSC
TC402	50.28	179	69	3	158	634	22	200	2e-36	158	lcl|UniRef100_B7Q0Z2 UniRef100_B7Q0Z2 THAP domain-containing protein, putative n=1 Tax=Ixodes scapularis RepID=B7Q0Z2_IXOSC
TC403	39.71	209	114	3	916	323	39	246	1e-34	151	lcl|UniRef100_Q8T772 UniRef100_Q8T772 Putative uncharacterized protein n=1 Tax=Branchiostoma floridae RepID=Q8T772_BRAFL
TC404	57.69	78	9	6	545	778	151	204	1e-07	62.4	lcl|UniRef100_B7PZ34 UniRef100_B7PZ34 Secreted salivary gland peptide, putative (Fragment) n=1 Tax=Ixodes scapularis RepID=B7PZ34_IXOSC
TC404	48.48	99	30	5	536	781	255	349	3e-10	70.9	lcl|UniRef100_B7PDE7 UniRef100_B7PDE7 RNA-binding protein, putative (Fragment) n=1 Tax=Ixodes scapularis RepID=B7PDE7_IXOSC
TC405	83.04	336	52	2	1	993	194	529	1e-160	570	lcl|UniRef100_B7QLQ7 UniRef100_B7QLQ7 Leucine aminopeptidase, putative n=1 Tax=Ixodes scapularis RepID=B7QLQ7_IXOSC
TC407	62.36	178	64	2	681	1211	162	337	3e-90	221	lcl|UniRef100_B7Q3E5 UniRef100_B7Q3E5 Citrate lyase beta chain, putative (Fragment) n=1 Tax=Ixodes scapularis RepID=B7Q3E5_IXOSC
TC411	68.75	80	25	0	823	584	206	285	9e-28	128	lcl|UniRef100_B7PQP2 UniRef100_B7PQP2 Thioredoxin domain-containing protein, putative n=1 Tax=Ixodes scapularis RepID=B7PQP2_IXOSC
TC412	95.65	299	13	0	1277	381	1	299	1e-149	534	lcl|UniRef100_F0JA23 UniRef100_F0JA23 ADP/ATP translocase n=1 Tax=Amblyomma variegatum RepID=F0JA23_AMBVA
TC414	41.98	162	78	2	153	626	29	178	3e-33	108	lcl|UniRef100_B7PFC6 UniRef100_B7PFC6 Centromere protein B, putative n=1 Tax=Ixodes scapularis RepID=B7PFC6_IXOSC
TC416	91.85	319	25	1	1030	77	1	319	1e-144	517	lcl|UniRef100_Q4PMB4 UniRef100_Q4PMB4 60S acidic ribosomal protein P0 n=1 Tax=Ixodes scapularis RepID=Q4PMB4_IXOSC
TC418	81.85	248	45	0	2	745	8	255	3e-67	259	lcl|UniRef100_O99822 UniRef100_O99822 Cytochrome c oxidase subunit 3 n=1 Tax=Rhipicephalus sanguineus RepID=COX3_RHISA
TC422	53.73	67	31	0	68	268	587	653	5e-09	67	lcl|UniRef100_B7PC48 UniRef100_B7PC48 Predicted protein n=1 Tax=Ixodes scapularis RepID=B7PC48_IXOSC
TC424	54.95	91	41	0	308	580	1	91	5e-23	112	lcl|UniRef100_B7PAE6 UniRef100_B7PAE6 Metalloproteinase, putative n=1 Tax=Ixodes scapularis RepID=B7PAE6_IXOSC
TC424	54.32	81	37	0	329	571	161	241	1e-20	104	lcl|UniRef100_E0VKL6 UniRef100_E0VKL6 Zinc metalloproteinase, putative n=1 Tax=Pediculus humanus corporis RepID=E0VKL6_PEDHC
TC427	59.29	113	46	0	1454	1116	1338	1450	9e-31	132	lcl|UniRef100_UPI0000E471C8 UniRef100_UPI0000E471C8 UPI0000E471C8 related cluster n=1 Tax=unknown RepID=UPI0000E471C8
TC429	32.45	151	102	0	610	158	5	155	1e-12	78.6	lcl|UniRef100_B7PPG3 UniRef100_B7PPG3 Endonuclease/reverse transcriptase, putative n=1 Tax=Ixodes scapularis RepID=B7PPG3_IXOSC
TC432	58.76	194	69	1	110	691	1	183	1e-55	221	lcl|UniRef100_B7QBM3 UniRef100_B7QBM3 39S ribosomal protein L49, putative n=1 Tax=Ixodes scapularis RepID=B7QBM3_IXOSC
TC432	47.37	152	69	3	269	691	4	155	2e-27	127	lcl|UniRef100_E2C8I4 UniRef100_E2C8I4 Probable 39S ribosomal protein L49, mitochondrial (Fragment) n=1 Tax=Harpegnathos saltator RepID=E2C8I4_HARSA
TC433	38.4	125	74	2	210	578	12	135	1e-16	91.3	lcl|UniRef100_B7QL00 UniRef100_B7QL00 Secreted protein, putative n=1 Tax=Ixodes scapularis RepID=B7QL00_IXOSC
TC435	69.47	226	68	1	21	698	590	814	2e-75	287	lcl|UniRef100_Q5BGU2 UniRef100_Q5BGU2 Putative uncharacterized protein n=2 Tax=Emericella nidulans RepID=Q5BGU2_EMENI
TC437	59.59	193	78	0	3	581	21	213	1e-63	248	lcl|UniRef100_Q4KTI9 UniRef100_Q4KTI9 PO-like n=1 Tax=Suberites domuncula RepID=Q4KTI9_SUBDO
TC438	35.05	194	113	8	7	570	7	193	8e-22	108	lcl|UniRef100_O77422 UniRef100_O77422 Male-specific histamine-binding salivary protein n=1 Tax=Rhipicephalus appendiculatus RepID=HBPM_RHIAP
TC440	83.87	93	8	2	324	67	33	125	4e-27	127	lcl|UniRef100_B7QNN2 UniRef100_B7QNN2 Putative uncharacterized protein n=1 Tax=Ixodes scapularis RepID=B7QNN2_IXOSC
TC442	55.44	193	86	0	192	770	202	394	1e-48	197	lcl|UniRef100_Q28HX4 UniRef100_Q28HX4 Intraflagellar transport protein 57 homolog n=2 Tax=Xenopus (Silurana) tropicalis RepID=IFT57_XENTR
TC443	45.32	203	100	3	137	715	43	244	2e-38	164	lcl|UniRef100_F2TWA0 UniRef100_F2TWA0 Transmembrane protein n=1 Tax=Salpingoeca sp. ATCC 50818 RepID=F2TWA0_SALS5
TC444	48.24	85	42	2	1	249	13	97	2e-12	77.8	lcl|UniRef100_B4MVQ8 UniRef100_B4MVQ8 GK15119 n=1 Tax=Drosophila willistoni RepID=B4MVQ8_DROWI
TC445	50	80	39	1	15	251	358	437	7e-16	89	lcl|UniRef100_UPI0000E49859 UniRef100_UPI0000E49859 UPI0000E49859 related cluster n=1 Tax=unknown RepID=UPI0000E49859
TC445	52.11	71	34	0	39	251	915	985	9e-16	88.2	lcl|UniRef100_D7F157 UniRef100_D7F157 Endonuclease-reverse transcriptase n=1 Tax=Bombyx mori RepID=D7F157_BOMMO
TC447	70.95	179	42	1	232	768	69	237	2e-66	257	lcl|UniRef100_B7PA23 UniRef100_B7PA23 Mediator of RNA polymerase II transcription subunit, putative n=1 Tax=Ixodes scapularis RepID=B7PA23_IXOSC
TC448	66.88	160	53	0	134	613	10	169	2e-42	177	lcl|UniRef100_B7P5Y4 UniRef100_B7P5Y4 Putative uncharacterized protein n=1 Tax=Ixodes scapularis RepID=B7P5Y4_IXOSC
TC449	48.88	268	131	2	87	890	143	404	7e-63	245	lcl|UniRef100_F4WG12 UniRef100_F4WG12 3-oxoacyl-[acyl-carrier-protein] reductase n=1 Tax=Acromyrmex echinatior RepID=F4WG12_ACREC
TC450	96.3	216	8	0	11	658	1	216	2e-112	409	lcl|UniRef100_A6N9Z4 UniRef100_A6N9Z4 40S ribosomal protein S3 n=1 Tax=Ornithodoros parkeri RepID=A6N9Z4_ORNPR
TC453	99.41	169	1	0	141	647	1	169	2e-93	347	lcl|UniRef100_Q2XW19 UniRef100_Q2XW19 Glutathione peroxidase n=1 Tax=Rhipicephalus microplus RepID=Q2XW19_BOOMI
TC454	94.55	55	3	0	817	653	18	72	8e-23	104	lcl|UniRef100_B7P0U9 UniRef100_B7P0U9 Putative uncharacterized protein (Fragment) n=1 Tax=Ixodes scapularis RepID=B7P0U9_IXOSC
TC456	67.54	268	86	1	3	806	227	493	2e-101	373	lcl|UniRef100_Q7SY64 UniRef100_Q7SY64 MGC64570 protein n=1 Tax=Xenopus laevis RepID=Q7SY64_XENLA
TC457	44.09	93	51	1	1	276	356	448	6e-17	92.8	lcl|UniRef100_UPI00015B5010 UniRef100_UPI00015B5010 UPI00015B5010 related cluster n=1 Tax=unknown RepID=UPI00015B5010
TC458	37.82	386	206	3	3	1160	77	428	5e-67	259	lcl|UniRef100_B7PIS9 UniRef100_B7PIS9 Monocarboxylate transporter, putative n=1 Tax=Ixodes scapularis RepID=B7PIS9_IXOSC
TC460	84.26	235	37	0	824	120	1	235	5e-117	425	lcl|UniRef100_B6RB82 UniRef100_B6RB82 Ribosomal protein l n=1 Tax=Haliotis discus discus RepID=B6RB82_HALDI
TC462	87.32	205	25	1	2	613	639	843	3e-94	349	lcl|UniRef100_F4YZS8 UniRef100_F4YZS8 Vacuolar ATPase n=1 Tax=Dermacentor variabilis RepID=F4YZS8_DERVA
TC463	35.22	159	90	4	67	510	13	169	2e-15	88.2	lcl|UniRef100_Q008X1 UniRef100_Q008X1 Putative defense protein n=1 Tax=Bombyx mori RepID=DFP_BOMMO
TC467	62.38	210	61	3	257	886	169	360	8e-52	208	lcl|UniRef100_B7Q760 UniRef100_B7Q760 Nucleotide excision repair factor NEF2, RAD23 component, putative n=1 Tax=Ixodes scapularis RepID=B7Q760_IXOSC
TC468	82.43	74	13	0	214	435	1	74	4e-32	142	lcl|UniRef100_B7QHG6 UniRef100_B7QHG6 SIFamide n=1 Tax=Ixodes scapularis RepID=B7QHG6_IXOSC
TC470	70.75	106	28	1	914	606	76	181	1e-28	131	lcl|UniRef100_B7PEN0 UniRef100_B7PEN0 tRNA selenocysteine associated protein, putative (Fragment) n=1 Tax=Ixodes scapularis RepID=B7PEN0_IXOSC
TC471	34.93	229	136	3	1	666	586	808	3e-32	143	lcl|UniRef100_UPI0000E47148 UniRef100_UPI0000E47148 UPI0000E47148 related cluster n=1 Tax=unknown RepID=UPI0000E47148
TC472	80.85	188	33	2	566	3	1	185	1e-72	277	lcl|UniRef100_B7PRQ0 UniRef100_B7PRQ0 Putative uncharacterized protein n=1 Tax=Ixodes scapularis RepID=B7PRQ0_IXOSC
TC474	77.21	215	39	2	2	646	50	254	6e-89	332	lcl|UniRef100_B7P7I4 UniRef100_B7P7I4 Putative uncharacterized protein n=1 Tax=Ixodes scapularis RepID=B7P7I4_IXOSC
TC476	77.97	286	63	0	1	858	66	351	6e-119	432	lcl|UniRef100_B7QHM8 UniRef100_B7QHM8 mRNA cap guanine-N7 methyltransferase n=1 Tax=Ixodes scapularis RepID=B7QHM8_IXOSC
TC482	98.57	210	3	0	45	674	1	210	1e-113	413	lcl|UniRef100_Q86G64 UniRef100_Q86G64 40S ribosomal protein S5 n=1 Tax=Dermacentor variabilis RepID=Q86G64_DERVA
TC483	58.72	172	71	0	368	883	31	202	2e-52	211	lcl|UniRef100_B7PQ67 UniRef100_B7PQ67 Maf protein, putative n=1 Tax=Ixodes scapularis RepID=B7PQ67_IXOSC
TC483	48.62	181	88	2	368	895	32	212	6e-39	166	lcl|UniRef100_Q3SZB1 UniRef100_Q3SZB1 Acetylserotonin O-methyltransferase-like n=1 Tax=Bos taurus RepID=Q3SZB1_BOVIN
TC484	61.18	152	59	0	2	457	109	260	2e-44	183	lcl|UniRef100_B7QES0 UniRef100_B7QES0 Cytochrome P450, putative n=1 Tax=Ixodes scapularis RepID=B7QES0_IXOSC
BEAI007TR	88.02	217	26	0	290	940	154	370	6e-119	387	lcl|UniRef100_B7P5U9 UniRef100_B7P5U9 ATPase, class I, type 8B, putative (Fragment) n=1 Tax=Ixodes scapularis RepID=B7P5U9_IXOSC
BEAI014TR	77.66	188	42	0	166	729	1	188	6e-85	318	lcl|UniRef100_B7PYX9 UniRef100_B7PYX9 Membrane protein NPD008/CGI-148, putative n=1 Tax=Ixodes scapularis RepID=B7PYX9_IXOSC
BEAI026TR	90.61	309	28	1	2	925	553	861	6e-156	554	lcl|UniRef100_B7Q6P0 UniRef100_B7Q6P0 Steroid receptor-interacting snf2 domain protein, putative n=1 Tax=Ixodes scapularis RepID=B7Q6P0_IXOSC
BEAI034TR	69.32	88	26	1	2	265	147	233	1e-27	128	lcl|UniRef100_Q9BMC9 UniRef100_Q9BMC9 Syntenin (Fragment) n=1 Tax=Penaeus monodon RepID=Q9BMC9_PENMO
BEAI041TF	84.62	39	5	1	2	118	102	139	3e-08	63.5	lcl|UniRef100_B7QIC6 UniRef100_B7QIC6 Putative uncharacterized protein n=1 Tax=Ixodes scapularis RepID=B7QIC6_IXOSC
BEAI060TR	86.33	139	19	0	2	418	334	472	7e-65	251	lcl|UniRef100_B7PTG6 UniRef100_B7PTG6 Vacuole membrane protein, putative n=1 Tax=Ixodes scapularis RepID=B7PTG6_IXOSC
BEAI092TR	27.24	268	187	3	18	803	963	1228	2e-13	81.6	lcl|UniRef100_A2FIF9 UniRef100_A2FIF9 Flocculin, putative n=1 Tax=Trichomonas vaginalis RepID=A2FIF9_TRIVA
BEAI092TR	27.71	249	170	5	66	788	329	575	2e-07	61.6	lcl|UniRef100_F9PXZ2 UniRef100_F9PXZ2 LPXTG-motif cell wall anchor domain protein n=1 Tax=Streptococcus infantis SK970 RepID=F9PXZ2_9STRE
BEAI093TR	83.85	192	21	4	309	854	1	192	8e-51	205	lcl|UniRef100_B2ZA33 UniRef100_B2ZA33 Orcokinin 2 n=1 Tax=Dermacentor variabilis RepID=B2ZA33_DERVA
BEAI116TR	65.11	278	90	2	67	885	25	300	6e-106	388	lcl|UniRef100_B5DNR6 UniRef100_B5DNR6 GA22357 n=1 Tax=Drosophila pseudoobscura pseudoobscura RepID=B5DNR6_DROPS
BEAI130TR	94.84	213	11	0	1	639	558	770	2e-115	420	lcl|UniRef100_B7PX42 UniRef100_B7PX42 Lysine-specific histone demethylase, putative n=1 Tax=Ixodes scapularis RepID=B7PX42_IXOSC
BEAI134TR	67.92	106	34	0	1	318	149	254	2e-37	160	lcl|UniRef100_B7P5G2 UniRef100_B7P5G2 Putative uncharacterized protein n=1 Tax=Ixodes scapularis RepID=B7P5G2_IXOSC
BEAI137TR	53.55	183	85	0	602	54	103	285	5e-53	212	lcl|UniRef100_D2GUJ1 UniRef100_D2GUJ1 Uncharacterized protein (Fragment) n=1 Tax=Ailuropoda melanoleuca RepID=D2GUJ1_AILME
BEAI137TR	54.64	183	83	0	602	54	102	284	7e-53	211	lcl|UniRef100_Q3ZBR5 UniRef100_Q3ZBR5 Tetratricopeptide repeat protein 1 n=2 Tax=Bos taurus RepID=TTC1_BOVIN
BEAI149TF	67.21	247	35	4	734	42	287	503	2e-72	276	lcl|UniRef100_B7PBI6 UniRef100_B7PBI6 Metastasis-associated protein, putative (Fragment) n=1 Tax=Ixodes scapularis RepID=B7PBI6_IXOSC
BEAI156TR	32.71	107	68	1	185	493	6	112	4e-18	60.1	lcl|UniRef100_B7QH80 UniRef100_B7QH80 Putative uncharacterized protein n=1 Tax=Ixodes scapularis RepID=B7QH80_IXOSC
BEAI156TR	41.75	103	57	1	191	490	6	108	2e-12	77.4	lcl|UniRef100_B7QH79 UniRef100_B7QH79 Secreted protein, putative n=1 Tax=Ixodes scapularis RepID=B7QH79_IXOSC
BEAI161TF	65.69	137	47	0	2	412	501	637	9e-45	184	lcl|UniRef100_C3Z929 UniRef100_C3Z929 Histidine ammonia-lyase n=1 Tax=Branchiostoma floridae RepID=C3Z929_BRAFL
BEAI171TF	45.95	185	100	0	673	119	62	246	1e-38	164	lcl|UniRef100_E9JB46 UniRef100_E9JB46 Putative uncharacterized protein (Fragment) n=1 Tax=Solenopsis invicta RepID=E9JB46_SOLIN
BEAI171TR	29.85	134	94	0	289	690	19	152	2e-07	61.2	lcl|UniRef100_UPI0000519E2C UniRef100_UPI0000519E2C UPI0000519E2C related cluster n=1 Tax=unknown RepID=UPI0000519E2C
BEAI176TF	74.64	209	13	1	850	224	237	405	2e-69	267	lcl|UniRef100_B7QHW3 UniRef100_B7QHW3 Brahma/SWI2-related protein BRG-1 n=1 Tax=Ixodes scapularis RepID=B7QHW3_IXOSC
BEAI181TR	38.6	171	101	2	149	661	201	367	8e-35	110	lcl|UniRef100_F1QQD9 UniRef100_F1QQD9 Uncharacterized protein (Fragment) n=1 Tax=Danio rerio RepID=F1QQD9_DANRE
BEAI183TR	78.79	33	7	0	3	101	73	105	1e-07	60.1	lcl|UniRef100_B7QDY7 UniRef100_B7QDY7 Mrg-binding protein, putative n=1 Tax=Ixodes scapularis RepID=B7QDY7_IXOSC
BEAI189TR	51.79	56	27	0	243	410	45	100	4e-12	76.3	lcl|UniRef100_B7P647 UniRef100_B7P647 Putative uncharacterized protein n=1 Tax=Ixodes scapularis RepID=B7P647_IXOSC
BEAI195TF	100	226	0	0	6	683	1	226	3e-129	465	lcl|UniRef100_F0J8I9 UniRef100_F0J8I9 Elongation factor 1-alpha (Fragment) n=1 Tax=Amblyomma variegatum RepID=F0J8I9_AMBVA
BEAI195TR	98.55	138	2	0	671	258	312	449	4e-74	281	lcl|UniRef100_B7Q349 UniRef100_B7Q349 Elongation factor 1-alpha n=1 Tax=Ixodes scapularis RepID=B7Q349_IXOSC
BEAI196TR	60.17	118	35	6	288	617	1	114	9e-22	107	lcl|UniRef100_B7PJP2 UniRef100_B7PJP2 Putative uncharacterized protein n=1 Tax=Ixodes scapularis RepID=B7PJP2_IXOSC
BEAI211TR	78.21	78	14	2	3	233	51	126	4e-24	116	lcl|UniRef100_B7PSR5 UniRef100_B7PSR5 Beat protein, putative n=1 Tax=Ixodes scapularis RepID=B7PSR5_IXOSC
BEAI229TF	36.3	146	93	0	608	171	21	166	7e-20	101	lcl|UniRef100_B7PPG3 UniRef100_B7PPG3 Endonuclease/reverse transcriptase, putative n=1 Tax=Ixodes scapularis RepID=B7PPG3_IXOSC
BEAI235TR	85.92	142	20	0	57	482	1	142	2e-67	260	lcl|UniRef100_A6N9Y1 UniRef100_A6N9Y1 G protein beta subunit-like protein n=1 Tax=Ornithodoros parkeri RepID=A6N9Y1_ORNPR
BEAI236TF	82.01	189	33	1	713	147	301	488	3e-84	315	lcl|UniRef100_B7P792 UniRef100_B7P792 N-acetyltransferase, putative (Fragment) n=1 Tax=Ixodes scapularis RepID=B7P792_IXOSC
BEAI236TR	84.94	239	30	1	3	719	1	233	1e-95	353	lcl|UniRef100_B7P792 UniRef100_B7P792 N-acetyltransferase, putative (Fragment) n=1 Tax=Ixodes scapularis RepID=B7P792_IXOSC
BEAI238TF	63.69	157	57	0	787	317	296	452	6e-45	185	lcl|UniRef100_B7PW71 UniRef100_B7PW71 Nucleolar protein, putative n=1 Tax=Ixodes scapularis RepID=B7PW71_IXOSC
BEAI238TR	76.64	107	25	0	517	837	11	117	2e-44	184	lcl|UniRef100_B7PW71 UniRef100_B7PW71 Nucleolar protein, putative n=1 Tax=Ixodes scapularis RepID=B7PW71_IXOSC
BEAI260TR	64.25	221	65	3	84	731	331	542	2e-65	253	lcl|UniRef100_UPI0001758384 UniRef100_UPI0001758384 UPI0001758384 related cluster n=1 Tax=unknown RepID=UPI0001758384
BEAI267TF	38.75	160	96	1	764	291	7	166	4e-23	112	lcl|UniRef100_B7PPG3 UniRef100_B7PPG3 Endonuclease/reverse transcriptase, putative n=1 Tax=Ixodes scapularis RepID=B7PPG3_IXOSC
BEAI289TF	95.79	261	11	0	75	857	1	261	2e-144	516	lcl|UniRef100_B7Q5G4 UniRef100_B7Q5G4 Endocytosis/signaling protein EHD1, putative n=1 Tax=Ixodes scapularis RepID=B7Q5G4_IXOSC
BEAI289TR	79.17	96	20	0	843	556	859	954	4e-39	166	lcl|UniRef100_E2AZE9 UniRef100_E2AZE9 EH domain-containing protein 1 (Fragment) n=1 Tax=Camponotus floridanus RepID=E2AZE9_CAMFO
BEAI303TF	78.84	189	40	0	606	40	373	561	5e-80	301	lcl|UniRef100_B7QHG7 UniRef100_B7QHG7 Nephrin, putative (Fragment) n=1 Tax=Ixodes scapularis RepID=B7QHG7_IXOSC
BEAI317TF	81.63	49	8	1	316	173	13	61	7e-13	77.4	lcl|UniRef100_B7PZI5 UniRef100_B7PZI5 Putative uncharacterized protein n=1 Tax=Ixodes scapularis RepID=B7PZI5_IXOSC
BEAI317TR	60	165	60	2	2	496	1405	1563	7e-51	205	lcl|UniRef100_B1A8Z6 UniRef100_B1A8Z6 SMARCA4 isoform 4 n=1 Tax=Homo sapiens RepID=B1A8Z6_HUMAN
BEAI318TR	38.41	289	161	7	110	946	38	319	1e-38	164	lcl|UniRef100_D1LXB6 UniRef100_D1LXB6 Porcupine-like protein n=1 Tax=Saccoglossus kowalevskii RepID=D1LXB6_SACKO
BEAI324TR	38.19	199	111	2	254	847	26	213	1e-21	108	lcl|UniRef100_B7PK19 UniRef100_B7PK19 G-protein coupled receptor MtH2, putative n=1 Tax=Ixodes scapularis RepID=B7PK19_IXOSC
BEAI326TR	65.31	245	81	1	147	869	4	248	3e-98	351	lcl|UniRef100_E2BWJ0 UniRef100_E2BWJ0 Inositol oxygenase (Fragment) n=1 Tax=Harpegnathos saltator RepID=E2BWJ0_HARSA
BEAI326TR	64.61	243	82	1	153	869	14	256	8e-98	348	lcl|UniRef100_UPI0000519B49 UniRef100_UPI0000519B49 UPI0000519B49 related cluster n=1 Tax=unknown RepID=UPI0000519B49
BEAI336TR	89.58	96	9	1	121	405	28	123	2e-46	189	lcl|UniRef100_B7QFE2 UniRef100_B7QFE2 Secreted protein, putative n=1 Tax=Ixodes scapularis RepID=B7QFE2_IXOSC
BEAI340TR	56.52	69	30	0	541	747	56	124	4e-14	83.6	lcl|UniRef100_B7PAF9 UniRef100_B7PAF9 Putative uncharacterized protein n=1 Tax=Ixodes scapularis RepID=B7PAF9_IXOSC
BEAI356TF	55.68	88	39	0	844	581	432	519	1e-21	108	lcl|UniRef100_B7P6W2 UniRef100_B7P6W2 Adenylate cyclase, putative n=1 Tax=Ixodes scapularis RepID=B7P6W2_IXOSC
BEAI356TR	25.48	263	173	5	117	860	14	268	9e-21	105	lcl|UniRef100_B4GH50 UniRef100_B4GH50 GL17011 n=1 Tax=Drosophila persimilis RepID=B4GH50_DROPE
BEAI365TR	66.49	194	65	0	134	715	14	207	7e-73	278	lcl|UniRef100_UPI00016E817A UniRef100_UPI00016E817A UPI00016E817A related cluster n=1 Tax=Takifugu rubripes RepID=UPI00016E817A
BEAI370TF	90.91	220	20	0	660	1	34	253	7e-116	421	lcl|UniRef100_B7P8W2 UniRef100_B7P8W2 Nerve growth factor receptor TRKA, putative n=1 Tax=Ixodes scapularis RepID=B7P8W2_IXOSC
BEAI374TR	47.14	70	31	2	1	210	125	188	3e-08	62	lcl|UniRef100_B7P137 UniRef100_B7P137 Putative uncharacterized protein n=1 Tax=Ixodes scapularis RepID=B7P137_IXOSC
BEAI385TF	70.77	130	34	2	670	293	211	340	2e-23	114	lcl|UniRef100_B7PQK4 UniRef100_B7PQK4 1,4-dihydroxy-2-naphthoate octaprenyltransferase, putative n=1 Tax=Ixodes scapularis RepID=B7PQK4_IXOSC
BEAI391TF	69.17	120	33	2	2	352	314	432	2e-37	160	lcl|UniRef100_B7PZ73 UniRef100_B7PZ73 Putative uncharacterized protein n=1 Tax=Ixodes scapularis RepID=B7PZ73_IXOSC
BEAI392TF	86.46	96	13	0	661	374	47	142	9e-08	61.6	lcl|UniRef100_B7PRX9 UniRef100_B7PRX9 Flagelliform silk protein, putative n=1 Tax=Ixodes scapularis RepID=B7PRX9_IXOSC
BEAI405TF	81.36	59	11	0	185	9	364	422	5e-22	107	lcl|UniRef100_B7PHJ7 UniRef100_B7PHJ7 N-acetyllactosaminide beta-1,3-N-acetylglucosaminyltransferase, putative n=1 Tax=Ixodes scapularis RepID=B7PHJ7_IXOSC
BEAI405TR	69.15	282	76	4	11	856	111	381	5e-103	378	lcl|UniRef100_B7PHJ7 UniRef100_B7PHJ7 N-acetyllactosaminide beta-1,3-N-acetylglucosaminyltransferase, putative n=1 Tax=Ixodes scapularis RepID=B7PHJ7_IXOSC
BEAI427TR	65.68	169	58	0	6	512	66	234	1e-62	243	lcl|UniRef100_B7P0M2 UniRef100_B7P0M2 Bleomycin hydrolase, putative n=1 Tax=Ixodes scapularis RepID=B7P0M2_IXOSC
BEAI436TF	81.75	137	18	2	3	398	440	574	6e-54	213	lcl|UniRef100_B7P740 UniRef100_B7P740 mRNA cleavage and polyadenylation factor I complex, subunit RNA14, putative (Fragment) n=1 Tax=Ixodes scapularis RepID=B7P740_IXOSC
BEAI453TR	69.9	206	62	0	2	619	129	334	4e-82	308	lcl|UniRef100_B7Q156 UniRef100_B7Q156 Amyloid beta protein binding protein, putative n=1 Tax=Ixodes scapularis RepID=B7Q156_IXOSC
BEAI476TR	45.54	101	54	1	2	304	31	130	8e-18	95.9	lcl|UniRef100_B7PF98 UniRef100_B7PF98 Dynein light chain, putative n=1 Tax=Ixodes scapularis RepID=B7PF98_IXOSC
BEAI479TR	55.63	151	54	8	179	607	339	484	1e-28	131	lcl|UniRef100_B7PU95 UniRef100_B7PU95 Epsin 4/enthoprotin, putative n=1 Tax=Ixodes scapularis RepID=B7PU95_IXOSC
BEAI486TF	68.81	218	57	2	718	65	1246	1452	1e-63	247	lcl|UniRef100_B7PLA4 UniRef100_B7PLA4 ABC transporter, putative n=1 Tax=Ixodes scapularis RepID=B7PLA4_IXOSC
BEAI486TR	57.38	305	86	4	1	810	630	925	2e-68	263	lcl|UniRef100_B7PLA4 UniRef100_B7PLA4 ABC transporter, putative n=1 Tax=Ixodes scapularis RepID=B7PLA4_IXOSC
BEAI494TF	48.31	118	60	1	428	75	285	401	2e-27	126	lcl|UniRef100_B7PFT8 UniRef100_B7PFT8 U4/U6 small nuclear ribonucleoprotein Prp4, putative n=1 Tax=Ixodes scapularis RepID=B7PFT8_IXOSC
BEAI503TF	80	55	11	0	35	199	49	103	5e-20	103	lcl|UniRef100_B7QI81 UniRef100_B7QI81 Putative uncharacterized protein n=1 Tax=Ixodes scapularis RepID=B7QI81_IXOSC
BEAI509TR	64.29	210	75	0	299	928	45	254	1e-79	301	lcl|UniRef100_E9G8H1 UniRef100_E9G8H1 Putative histone deacetylase HDAC6 protein n=1 Tax=Daphnia pulex RepID=E9G8H1_DAPPU
BEAI510TF	66.13	124	42	0	789	418	1128	1251	2e-46	190	lcl|UniRef100_UPI00021A6BBF UniRef100_UPI00021A6BBF UPI00021A6BBF related cluster n=1 Tax=unknown RepID=UPI00021A6BBF
BEAI510TR	51.11	315	145	6	1	924	789	1101	7e-85	318	lcl|UniRef100_UPI00021A6BBF UniRef100_UPI00021A6BBF UPI00021A6BBF related cluster n=1 Tax=unknown RepID=UPI00021A6BBF
BEAI517TF	46.94	49	26	0	367	513	815	863	2e-10	51.2	lcl|UniRef100_UPI0000E495D8 UniRef100_UPI0000E495D8 UPI0000E495D8 related cluster n=1 Tax=unknown RepID=UPI0000E495D8
BEAI517TR	43.48	46	26	0	435	298	117	162	3e-09	44.3	lcl|UniRef100_B7PPG3 UniRef100_B7PPG3 Endonuclease/reverse transcriptase, putative n=1 Tax=Ixodes scapularis RepID=B7PPG3_IXOSC
BEAI534TF	37.5	88	49	2	452	189	361	442	1e-08	63.2	lcl|UniRef100_UPI00017B139D UniRef100_UPI00017B139D UPI00017B139D related cluster n=1 Tax=Tetraodon nigroviridis RepID=UPI00017B139D
BEAI534TF	36.36	88	52	2	461	198	76	159	4e-07	58.5	lcl|UniRef100_UPI0001CBAF1F UniRef100_UPI0001CBAF1F UPI0001CBAF1F related cluster n=1 Tax=unknown RepID=UPI0001CBAF1F
BEAI555TR	71.72	290	79	2	79	942	1	289	2e-113	413	lcl|UniRef100_B7PF54 UniRef100_B7PF54 Innexin, putative n=1 Tax=Ixodes scapularis RepID=B7PF54_IXOSC
BEAI559TF	57.81	64	27	0	473	282	492	555	2e-24	78.2	lcl|UniRef100_B7QIZ6 UniRef100_B7QIZ6 Rab proteins geranylgeranyltransferase component A, putative n=1 Tax=Ixodes scapularis RepID=B7QIZ6_IXOSC
BEAI559TR	77.97	236	46	1	72	779	209	438	6e-102	374	lcl|UniRef100_B7QIZ6 UniRef100_B7QIZ6 Rab proteins geranylgeranyltransferase component A, putative n=1 Tax=Ixodes scapularis RepID=B7QIZ6_IXOSC
BEAI575TF	41.29	155	89	1	2	460	16	170	7e-29	130	lcl|UniRef100_D6R727 UniRef100_D6R727 Ubiquinol-cytochrome c reductase core protein 2 (Fragment) n=1 Tax=Hypophthalmichthys molitrix RepID=D6R727_HYPMO
BEAI587TF	40.91	66	39	0	546	349	724	789	7e-08	61.2	lcl|UniRef100_B7PVK1 UniRef100_B7PVK1 Zinc finger protein, putative n=1 Tax=Ixodes scapularis RepID=B7PVK1_IXOSC
BEAI587TR	77.21	294	56	2	5	853	102	395	5e-139	498	lcl|UniRef100_B7QC10 UniRef100_B7QC10 Zinc finger protein, putative n=1 Tax=Ixodes scapularis RepID=B7QC10_IXOSC
BEAI602TF	64.63	82	29	0	248	3	377	458	6e-25	119	lcl|UniRef100_B7PM03 UniRef100_B7PM03 Putative uncharacterized protein n=1 Tax=Ixodes scapularis RepID=B7PM03_IXOSC
BEAI602TR	37.2	164	99	3	487	969	1	163	8e-21	105	lcl|UniRef100_B7PM03 UniRef100_B7PM03 Putative uncharacterized protein n=1 Tax=Ixodes scapularis RepID=B7PM03_IXOSC
BEAI605TF	27.86	262	151	8	102	809	515	764	2e-11	74.3	lcl|UniRef100_UPI0000E48E5A UniRef100_UPI0000E48E5A UPI0000E48E5A related cluster n=1 Tax=unknown RepID=UPI0000E48E5A
BEAI610TR	92.39	92	7	0	3	278	109	200	5e-47	192	lcl|UniRef100_B7QKK5 UniRef100_B7QKK5 Putative uncharacterized protein n=1 Tax=Ixodes scapularis RepID=B7QKK5_IXOSC
BEAI615TF	52.74	146	69	0	538	101	19	164	9e-39	163	lcl|UniRef100_B7PTJ4 UniRef100_B7PTJ4 Monocarboxylate transporter, putative n=1 Tax=Ixodes scapularis RepID=B7PTJ4_IXOSC
BEAI615TR	34.9	255	130	3	1	765	75	293	6e-33	145	lcl|UniRef100_B7PIS9 UniRef100_B7PIS9 Monocarboxylate transporter, putative n=1 Tax=Ixodes scapularis RepID=B7PIS9_IXOSC
BEAI624TR	65.24	210	68	2	23	652	13	217	3e-74	282	lcl|UniRef100_B7PK76 UniRef100_B7PK76 Animal-type fatty acid synthase, putative n=1 Tax=Ixodes scapularis RepID=B7PK76_IXOSC
BEAI632TR	59.3	285	115	1	2	853	165	449	6e-92	342	lcl|UniRef100_B7Q888 UniRef100_B7Q888 Putative uncharacterized protein n=1 Tax=Ixodes scapularis RepID=B7Q888_IXOSC
BEAI639TF	72.05	161	33	1	231	677	8	168	3e-30	137	lcl|UniRef100_B7PMR2 UniRef100_B7PMR2 Molecular chaperone DnaJ, putative (Fragment) n=1 Tax=Ixodes scapularis RepID=B7PMR2_IXOSC
BEAI641TF	84.5	200	30	1	640	41	692	890	1e-92	343	lcl|UniRef100_B9UNL8 UniRef100_B9UNL8 Cytoplasmic aconitase/iron-regulatory protein n=1 Tax=Ixodes ricinus RepID=B9UNL8_IXORI
BEAI641TF	84	200	31	1	640	41	655	853	1e-91	340	lcl|UniRef100_B7QCA1 UniRef100_B7QCA1 RNA-binding translational regulator IRP, putative (Fragment) n=1 Tax=Ixodes scapularis RepID=B7QCA1_IXOSC
BEAI641TR	65.87	208	39	1	197	820	1	176	4e-85	272	lcl|UniRef100_B9UNL8 UniRef100_B9UNL8 Cytoplasmic aconitase/iron-regulatory protein n=1 Tax=Ixodes ricinus RepID=B9UNL8_IXORI
BEAI648TF	58.74	269	97	2	1	798	1364	1621	7e-83	311	lcl|UniRef100_UPI000180C1B2 UniRef100_UPI000180C1B2 UPI000180C1B2 related cluster n=1 Tax=unknown RepID=UPI000180C1B2
BEAI655TR	46.12	258	135	2	6	767	27	284	8e-60	234	lcl|UniRef100_Q202J4 UniRef100_Q202J4 Sphingomyelin phosphodiesterase D n=1 Tax=Ixodes scapularis RepID=SMD_IXOSC
BEAI661TR	84.05	163	24	2	144	629	1	162	2e-72	277	lcl|UniRef100_B7PHB2 UniRef100_B7PHB2 Membrane protein involved in ER to golgi transport, putative n=1 Tax=Ixodes scapularis RepID=B7PHB2_IXOSC
BEAI662TR	81.82	22	4	0	575	640	303	324	2e-97	43.5	lcl|UniRef100_Q6P623 UniRef100_Q6P623 Fibrillarin n=1 Tax=Xenopus (Silurana) tropicalis RepID=Q6P623_XENTR
BEAI662TR	85.86	191	27	0	1	573	112	302	2e-97	338	lcl|UniRef100_UPI00016E3D5F UniRef100_UPI00016E3D5F UPI00016E3D5F related cluster n=1 Tax=Takifugu rubripes RepID=UPI00016E3D5F
BEAI671TR	56.06	132	58	0	25	420	315	446	5e-37	159	lcl|UniRef100_B7QJX9 UniRef100_B7QJX9 Tnf receptor-associated factor, putative n=1 Tax=Ixodes scapularis RepID=B7QJX9_IXOSC
BEAI676TF	49.23	130	66	0	520	131	310	439	2e-48	196	lcl|UniRef100_B7PJS7 UniRef100_B7PJS7 Aldehyde dehydrogenase, putative (Fragment) n=1 Tax=Ixodes scapularis RepID=B7PJS7_IXOSC
BEAI676TR	64.75	244	86	0	8	739	1	244	6e-81	305	lcl|UniRef100_B7QIS6 UniRef100_B7QIS6 Aldehyde dehydrogenase, putative n=1 Tax=Ixodes scapularis RepID=B7QIS6_IXOSC
BEAI678TR	69.23	91	21	2	338	604	1	86	6e-21	105	lcl|UniRef100_B7P5W6 UniRef100_B7P5W6 Putative uncharacterized protein n=1 Tax=Ixodes scapularis RepID=B7P5W6_IXOSC
BEAI686TR	50	106	15	2	3	320	591	658	4e-16	88.6	lcl|UniRef100_B7PDC4 UniRef100_B7PDC4 ATP-dependent RNA helicase, putative (Fragment) n=1 Tax=Ixodes scapularis RepID=B7PDC4_IXOSC
BEAI703TF	81.55	103	19	0	579	271	363	465	4e-44	181	lcl|UniRef100_B7QHV4 UniRef100_B7QHV4 Putative uncharacterized protein n=1 Tax=Ixodes scapularis RepID=B7QHV4_IXOSC
BEAI703TR	78.57	126	27	0	514	891	52	177	3e-55	219	lcl|UniRef100_B7QHV4 UniRef100_B7QHV4 Putative uncharacterized protein n=1 Tax=Ixodes scapularis RepID=B7QHV4_IXOSC
BEAI714TF	46.79	218	71	5	2	646	2084	2259	8e-30	135	lcl|UniRef100_B7Q8K9 UniRef100_B7Q8K9 Rapsynoid, putative n=1 Tax=Ixodes scapularis RepID=B7Q8K9_IXOSC
BEAI753TR	72	100	14	1	531	830	781	866	1e-31	142	lcl|UniRef100_B7QJC0 UniRef100_B7QJC0 Putative uncharacterized protein n=1 Tax=Ixodes scapularis RepID=B7QJC0_IXOSC
BEAI754TR	98.15	162	3	0	2	487	130	291	2e-87	327	lcl|UniRef100_B7Q0L2 UniRef100_B7Q0L2 Alpha/beta hydrolase, putative n=1 Tax=Ixodes scapularis RepID=B7Q0L2_IXOSC
BEAI766TR	37.04	270	135	6	83	883	2	239	2e-33	147	lcl|UniRef100_C3ZEQ0 UniRef100_C3ZEQ0 Putative uncharacterized protein (Fragment) n=1 Tax=Branchiostoma floridae RepID=C3ZEQ0_BRAFL
BEAI769TF	82.14	168	30	0	644	141	754	921	8e-64	247	lcl|UniRef100_B7Q281 UniRef100_B7Q281 Hydroxymethylglutaryl-coA reductase, putative n=1 Tax=Ixodes scapularis RepID=B7Q281_IXOSC
BEAI769TR	55.45	330	104	7	1	888	228	548	9e-69	265	lcl|UniRef100_B7Q281 UniRef100_B7Q281 Hydroxymethylglutaryl-coA reductase, putative n=1 Tax=Ixodes scapularis RepID=B7Q281_IXOSC
BEAI769TR	42.68	328	148	8	1	879	173	495	6e-49	199	lcl|UniRef100_Q1ECY4 UniRef100_Q1ECY4 3-hydroxy-3-methylglutaryl-Coenzyme A reductase a n=1 Tax=Danio rerio RepID=Q1ECY4_DANRE
BEAI772TR	26	250	166	7	94	819	288	526	4e-15	86.7	lcl|UniRef100_UPI0002278A89 UniRef100_UPI0002278A89 M13 family metallopeptidase PepO n=1 Tax=Flavobacterium branchiophilum RepID=UPI0002278A89
BEAI783TR	62.79	172	47	5	135	629	205	366	7e-43	177	lcl|UniRef100_B7QLB2 UniRef100_B7QLB2 CDC42 binding protein kinase alpha, putative n=1 Tax=Ixodes scapularis RepID=B7QLB2_IXOSC
BEAI784TR	70.59	102	30	0	9	314	164	265	3e-36	156	lcl|UniRef100_B7Q937 UniRef100_B7Q937 Acyl-CoA synthetase, putative n=1 Tax=Ixodes scapularis RepID=B7Q937_IXOSC

## Sheet: InterProScan anno
Contig	Algorithm	Algorithm Acc Number	Family/Subfamily	Iproscan Acc Number	Iproscan description	GO Term
BEAI007TR_1	Gene3D	G3DSA:3.40.1110.10	no description	IPR023299	ATPase, P-type, cytoplasmic domain N	NULL
BEAI007TR_1	HMMPanther	PTHR24092	FAMILY NOT NAMED	NULL	NULL	NULL
BEAI007TR_1	HMMPanther	PTHR24092:SF19	SUBFAMILY NOT NAMED	NULL	NULL	NULL
BEAI007TR_1	PatternScan	PS00154	ATPASE_E1_E2	IPR018303	ATPase, P-type phosphorylation site	Molecular Function: ATP binding (GO:0005524)
BEAI007TR_1	superfamily	SSF81660	Metal cation-transporting ATPase, ATP-binding domain N	IPR023306	ATPase, cation-transporting, domain N	Molecular Function: hydrolase activity, acting on acid anhydrides, catalyzing transmembrane movement of substances (GO:0016820)
BEAI009TR	SignalPHMM	SignalP-NN(euk)	signal-peptide	NULL	NULL	NULL
BEAI009TR	TMHMM	tmhmm	transmembrane_regions	NULL	NULL	NULL
BEAI014TR_1	HMMPanther	PTHR13019	FAMILY NOT NAMED	IPR008564	Protein of unknown function DUF846, eukaryotic	Cellular Component: integral to membrane (GO:0016021)
BEAI014TR_1	HMMPanther	PTHR13019:SF7	SUBFAMILY NOT NAMED	NULL	NULL	NULL
BEAI014TR_1	HMMPfam	PF05832	DUF846	IPR008564	Protein of unknown function DUF846, eukaryotic	Cellular Component: integral to membrane (GO:0016021)
BEAI014TR_1	SignalPHMM	SignalP-NN(euk)	signal-peptide	NULL	NULL	NULL
BEAI014TR_1	TMHMM	tmhmm	transmembrane_regions	NULL	NULL	NULL
BEAI016TF	Coil	coil	coiled-coil	NULL	NULL	NULL
BEAI023TF	SignalPHMM	SignalP-NN(euk)	signal-peptide	NULL	NULL	NULL
BEAI023TF	TMHMM	tmhmm	transmembrane_regions	NULL	NULL	NULL
BEAI024TF	SignalPHMM	SignalP-NN(euk)	signal-peptide	NULL	NULL	NULL
BEAI024TF	TMHMM	tmhmm	transmembrane_regions	NULL	NULL	NULL
BEAI024TR	SignalPHMM	SignalP-NN(euk)	signal-peptide	NULL	NULL	NULL
BEAI026TR_1	Gene3D	G3DSA:3.40.50.300	no description	NULL	NULL	NULL
BEAI026TR_1	HMMPanther	PTHR10799	SWI/SNF-RELATED MATRIX-ASSOCIATED ACTIN-DEPENDENT REGULATOR OF CHROMATIN SUBFAMILY-RELATED	NULL	NULL	NULL
BEAI026TR_1	HMMPanther	PTHR10799:SF51	HELICASE ARIP4 (ANDROGEN RECEPTOR-INTERACTING PROTEIN 4)(RAD54-LIKE PROTEIN 2)	NULL	NULL	NULL
BEAI026TR_1	HMMPfam	PF00271	Helicase_C	IPR001650	Helicase, C-terminal	Molecular Function: nucleic acid binding (GO:0003676), Molecular Function: helicase activity (GO:0004386), Molecular Function: ATP binding (GO:0005524)
BEAI026TR_1	HMMSmart	SM00490	no description	IPR001650	Helicase, C-terminal	Molecular Function: nucleic acid binding (GO:0003676), Molecular Function: helicase activity (GO:0004386), Molecular Function: ATP binding (GO:0005524)
BEAI026TR_1	ProfileScan	PS51194	HELICASE_CTER	IPR001650	Helicase, C-terminal	Molecular Function: nucleic acid binding (GO:0003676), Molecular Function: helicase activity (GO:0004386), Molecular Function: ATP binding (GO:0005524)
BEAI026TR_1	superfamily	SSF52540	P-loop containing nucleoside triphosphate hydrolases	NULL	NULL	NULL
BEAI031TF	SignalPHMM	SignalP-NN(euk)	signal-peptide	NULL	NULL	NULL
BEAI031TR	TMHMM	tmhmm	transmembrane_regions	NULL	NULL	NULL
BEAI034TF	SignalPHMM	SignalP-NN(euk)	signal-peptide	NULL	NULL	NULL
BEAI034TF	TMHMM	tmhmm	transmembrane_regions	NULL	NULL	NULL
BEAI034TR_1	Gene3D	G3DSA:2.30.42.10	no description	NULL	NULL	NULL
BEAI034TR_1	HMMPanther	PTHR12345	FAMILY NOT NAMED	NULL	NULL	NULL
BEAI034TR_1	HMMPfam	PF00595	PDZ	IPR001478	PDZ/DHR/GLGF	Molecular Function: protein binding (GO:0005515)
BEAI034TR_1	superfamily	SSF50156	PDZ domain-like	IPR001478	PDZ/DHR/GLGF	Molecular Function: protein binding (GO:0005515)
BEAI041TR	SignalPHMM	SignalP-NN(euk)	signal-peptide	NULL	NULL	NULL
BEAI041TR	TMHMM	tmhmm	transmembrane_regions	NULL	NULL	NULL
BEAI043TF	SignalPHMM	SignalP-NN(euk)	signal-peptide	NULL	NULL	NULL
BEAI043TF	TMHMM	tmhmm	transmembrane_regions	NULL	NULL	NULL
BEAI060TR_1	HMMPanther	PTHR10281	MEMBRANE-ASSOCIATED PROGESTERONE RECEPTOR COMPONENT-RELATED	NULL	NULL	NULL
BEAI060TR_1	HMMPanther	PTHR10281:SF1	VACUOLE MEMBRANE PROTEIN 1	NULL	NULL	NULL
BEAI060TR_1	TMHMM	tmhmm	transmembrane_regions	NULL	NULL	NULL
BEAI092TF	TMHMM	tmhmm	transmembrane_regions	NULL	NULL	NULL
BEAI093TR_1	SignalPHMM	SignalP-NN(euk)	signal-peptide	NULL	NULL	NULL
BEAI094TF	TMHMM	tmhmm	transmembrane_regions	NULL	NULL	NULL
BEAI101TR	Gene3D	G3DSA:2.10.25.10	no description	NULL	NULL	NULL
BEAI101TR	HMMPfam	PF01826	TIL	IPR002919	Protease inhibitor I8, cysteine-rich trypsin inhibitor-like	NULL
BEAI101TR	SignalPHMM	SignalP-NN(euk)	signal-peptide	NULL	NULL	NULL
BEAI101TR	TMHMM	tmhmm	transmembrane_regions	NULL	NULL	NULL
BEAI101TR	superfamily	SSF57567	Serine protease inhibitors	IPR002919	Protease inhibitor I8, cysteine-rich trypsin inhibitor-like	NULL
BEAI106TF	SignalPHMM	SignalP-NN(euk)	signal-peptide	NULL	NULL	NULL
BEAI116TR_1	Gene3D	G3DSA:3.10.200.10	no description	IPR001148	Carbonic anhydrase, alpha-class, catalytic domain	NULL
BEAI116TR_1	HMMPanther	PTHR18952	FAMILY NOT NAMED	IPR023561	Carbonic anhydrase, alpha-class	NULL
BEAI116TR_1	HMMPanther	PTHR18952:SF9	CARBONIC ANHYDRASE-RELATED	IPR018347	Carbonic anhydrase, CAH2-like, metazoa	Molecular Function: carbonate dehydratase activity (GO:0004089), Cellular Component: extracellular region (GO:0005576), Biological Process: one-carbon metabolic process (GO:0006730), Molecular Function: zinc ion binding (GO:0008270)
BEAI116TR_1	HMMPfam	PF00194	Carb_anhydrase	IPR001148	Carbonic anhydrase, alpha-class, catalytic domain	NULL
BEAI116TR_1	ProfileScan	PS51144	ALPHA_CA_2	IPR001148	Carbonic anhydrase, alpha-class, catalytic domain	NULL
BEAI116TR_1	superfamily	SSF51069	Carbonic anhydrase	IPR001148	Carbonic anhydrase, alpha-class, catalytic domain	NULL
BEAI123TR	SignalPHMM	SignalP-NN(euk)	signal-peptide	NULL	NULL	NULL
BEAI123TR	TMHMM	tmhmm	transmembrane_regions	NULL	NULL	NULL
BEAI129TF	TMHMM	tmhmm	transmembrane_regions	NULL	NULL	NULL
BEAI130TF	TMHMM	tmhmm	transmembrane_regions	NULL	NULL	NULL
BEAI130TR_1	Gene3D	G3DSA:3.50.50.60	no description	NULL	NULL	NULL
BEAI130TR_1	HMMPanther	PTHR10742	AMINE OXIDASE	NULL	NULL	NULL
BEAI130TR_1	HMMPanther	PTHR10742:SF35	LYSINE-SPECIFIC HISTONE DEMETHYLASE 1	NULL	NULL	NULL
BEAI130TR_1	HMMPfam	PF01593	Amino_oxidase	IPR002937	Amine oxidase	Molecular Function: oxidoreductase activity (GO:0016491), Biological Process: oxidation-reduction process (GO:0055114)
BEAI130TR_1	superfamily	SSF51905	FAD/NAD(P)-binding domain	NULL	NULL	NULL
BEAI130TR_1	superfamily	SSF54373	FAD-linked reductases, C-terminal domain	NULL	NULL	NULL
BEAI134TF	TMHMM	tmhmm	transmembrane_regions	NULL	NULL	NULL
BEAI134TR_1	Gene3D	G3DSA:1.25.40.10	no description	IPR011990	Tetratricopeptide-like helical	Molecular Function: binding (GO:0005488)
BEAI134TR_1	HMMPanther	PTHR16056	FAMILY NOT NAMED	NULL	NULL	NULL
BEAI134TR_1	HMMPanther	PTHR16056:SF3	SUBFAMILY NOT NAMED	NULL	NULL	NULL
BEAI137TR_1	Gene3D	G3DSA:1.25.40.10	no description	IPR011990	Tetratricopeptide-like helical	Molecular Function: binding (GO:0005488)
BEAI137TR_1	HMMPanther	PTHR22904	FAMILY NOT NAMED	NULL	NULL	NULL
BEAI137TR_1	HMMPanther	PTHR22904:SF19	TETRATRICOPEPTIDE REPEAT PROTEIN 1 (TPR REPEAT PROTEIN 1)	NULL	NULL	NULL
BEAI137TR_1	HMMPfam	PF00515	TPR_1	IPR001440	Tetratricopeptide TPR-1	Molecular Function: protein binding (GO:0005515)
BEAI137TR_1	HMMSmart	SM00028	no description	IPR019734	Tetratricopeptide repeat	Molecular Function: protein binding (GO:0005515)
BEAI137TR_1	ProfileScan	PS50005	TPR	IPR019734	Tetratricopeptide repeat	Molecular Function: protein binding (GO:0005515)
BEAI137TR_1	ProfileScan	PS50293	TPR_REGION	IPR013026	Tetratricopeptide repeat-containing	Molecular Function: protein binding (GO:0005515)
BEAI137TR_1	superfamily	SSF48452	TPR-like	NULL	NULL	NULL
BEAI141TR	TMHMM	tmhmm	transmembrane_regions	NULL	NULL	NULL
BEAI149TF_1	Gene3D	G3DSA:3.30.160.60	no description	IPR013087	Zinc finger, C2H2-type/integrase, DNA-binding	Molecular Function: nucleic acid binding (GO:0003676)
BEAI149TF_1	HMMPanther	PTHR10865	METASTASIS-ASSOCIATED PROTEIN AND MESODERM INDUCTION EARLY RESPONSE PROTEIN	NULL	NULL	NULL
BEAI149TF_1	HMMPanther	PTHR10865:SF5	METASTASIS-ASSOCIATED PROTEIN 1 (MTA1)	NULL	NULL	NULL
BEAI149TF_1	HMMPfam	PF00320	GATA	IPR000679	Zinc finger, GATA-type	Molecular Function: sequence-specific DNA binding transcription factor activity (GO:0003700), Biological Process: regulation of transcription, DNA-dependent (GO:0006355), Molecular Function: zinc ion binding (GO:0008270), Molecular Function: sequence-specific DNA binding (GO:0043565)
BEAI149TF_1	HMMSmart	SM00401	no description	IPR000679	Zinc finger, GATA-type	Molecular Function: sequence-specific DNA binding transcription factor activity (GO:0003700), Biological Process: regulation of transcription, DNA-dependent (GO:0006355), Molecular Function: zinc ion binding (GO:0008270), Molecular Function: sequence-specific DNA binding (GO:0043565)
BEAI149TF_1	PatternScan	PS00028	ZINC_FINGER_C2H2_1	IPR007087	Zinc finger, C2H2	Cellular Component: intracellular (GO:0005622), Molecular Function: zinc ion binding (GO:0008270)
BEAI149TF_1	ProfileScan	PS50157	ZINC_FINGER_C2H2_2	IPR007087	Zinc finger, C2H2	Cellular Component: intracellular (GO:0005622), Molecular Function: zinc ion binding (GO:0008270)
BEAI149TF_1	ProfileScan	PS51293	SANT	IPR017884	SANT, eukarya	NULL
BEAI149TR_1	Coil	coil	coiled-coil	NULL	NULL	NULL
BEAI149TR_1	HMMPanther	PTHR10865	METASTASIS-ASSOCIATED PROTEIN AND MESODERM INDUCTION EARLY RESPONSE PROTEIN	NULL	NULL	NULL
BEAI149TR_1	HMMPfam	PF01426	BAH	IPR001025	Bromo adjacent homology (BAH) domain	Molecular Function: DNA binding (GO:0003677)
BEAI149TR_1	HMMSmart	SM00439	no description	IPR001025	Bromo adjacent homology (BAH) domain	Molecular Function: DNA binding (GO:0003677)
BEAI149TR_1	ProfileScan	PS51038	BAH	IPR001025	Bromo adjacent homology (BAH) domain	Molecular Function: DNA binding (GO:0003677)
BEAI156TR_1	SignalPHMM	SignalP-NN(euk)	signal-peptide	NULL	NULL	NULL
BEAI161TF_1	Gene3D	G3DSA:1.20.200.10	no description	NULL	NULL	NULL
BEAI161TF_1	HMMPanther	PTHR10362	HISTIDINE AMMONIA-LYASE	NULL	NULL	NULL
BEAI161TF_1	HMMPfam	PF00221	PAL	IPR001106	Phenylalanine/histidine ammonia-lyase	Biological Process: biosynthetic process (GO:0009058), Molecular Function: ammonia-lyase activity (GO:0016841)
BEAI161TF_1	superfamily	SSF48557	L-aspartase-like	IPR008948	L-Aspartase-like	Molecular Function: catalytic activity (GO:0003824)
BEAI171TF_1	FPrintScan	PR00420	RNGMNOXGNASE	IPR003042	Aromatic-ring hydroxylase-like	Biological Process: metabolic process (GO:0008152), Molecular Function: oxidoreductase activity (GO:0016491)
BEAI171TF_1	Gene3D	G3DSA:3.50.50.60	no description	NULL	NULL	NULL
BEAI171TF_1	HMMPanther	PTHR13789	FAMILY NOT NAMED	NULL	NULL	NULL
BEAI171TF_1	HMMPanther	PTHR13789:SF5	MONOXYGENASE	NULL	NULL	NULL
BEAI171TF_1	HMMPfam	PF01494	FAD_binding_3	IPR002938	Monooxygenase, FAD-binding	NULL
BEAI171TF_1	superfamily	SSF51905	FAD/NAD(P)-binding domain	NULL	NULL	NULL
BEAI171TR_1	Gene3D	G3DSA:3.50.50.60	no description	NULL	NULL	NULL
BEAI171TR_1	HMMPanther	PTHR13789	FAMILY NOT NAMED	NULL	NULL	NULL
BEAI171TR_1	HMMPanther	PTHR13789:SF5	MONOXYGENASE	NULL	NULL	NULL
BEAI171TR_1	superfamily	SSF51905	FAD/NAD(P)-binding domain	NULL	NULL	NULL
BEAI175TR	SignalPHMM	SignalP-NN(euk)	signal-peptide	NULL	NULL	NULL
BEAI175TR	TMHMM	tmhmm	transmembrane_regions	NULL	NULL	NULL
BEAI176TF_1	Gene3D	G3DSA:1.10.150.60	no description	IPR001606	ARID/BRIGHT DNA-binding domain	Molecular Function: DNA binding (GO:0003677), Cellular Component: intracellular (GO:0005622)
BEAI176TF_1	HMMPanther	PTHR12656	FAMILY NOT NAMED	NULL	NULL	NULL
BEAI176TF_1	HMMPanther	PTHR12656:SF1	TRITHORAX GROUP PROTEIN OSA	NULL	NULL	NULL
BEAI176TF_1	HMMPfam	PF01388	ARID	IPR001606	ARID/BRIGHT DNA-binding domain	Molecular Function: DNA binding (GO:0003677), Cellular Component: intracellular (GO:0005622)
BEAI176TF_1	HMMSmart	SM00501	no description	IPR001606	ARID/BRIGHT DNA-binding domain	Molecular Function: DNA binding (GO:0003677), Cellular Component: intracellular (GO:0005622)
BEAI176TF_1	ProfileScan	PS51011	ARID	IPR001606	ARID/BRIGHT DNA-binding domain	Molecular Function: DNA binding (GO:0003677), Cellular Component: intracellular (GO:0005622)
BEAI176TF_1	superfamily	SSF46774	ARID-like	IPR001606	ARID/BRIGHT DNA-binding domain	Molecular Function: DNA binding (GO:0003677), Cellular Component: intracellular (GO:0005622)
BEAI182TR	TMHMM	tmhmm	transmembrane_regions	NULL	NULL	NULL
BEAI183TR	HMMPanther	PTHR13581	FAMILY NOT NAMED	IPR012423	Chromatin modification-related protein EAF7	Cellular Component: nucleus (GO:0005634), Biological Process: regulation of transcription, DNA-dependent (GO:0006355), Cellular Component: H4/H2A histone acetyltransferase complex (GO:0043189)
BEAI183TR	HMMPanther	PTHR13581:SF3	SUBFAMILY NOT NAMED	NULL	NULL	NULL
BEAI195TF_1	FPrintScan	PR00315	ELONGATNFCT	IPR000795	Protein synthesis factor, GTP-binding	Molecular Function: GTPase activity (GO:0003924), Molecular Function: GTP binding (GO:0005525)
BEAI195TF_1	Gene3D	G3DSA:3.40.50.300	no description	NULL	NULL	NULL
BEAI195TF_1	HMMPanther	PTHR23115	FAMILY NOT NAMED	NULL	NULL	NULL
BEAI195TF_1	HMMPanther	PTHR23115:SF57	SUBFAMILY NOT NAMED	NULL	NULL	NULL
BEAI195TF_1	HMMPfam	PF00009	GTP_EFTU	IPR000795	Protein synthesis factor, GTP-binding	Molecular Function: GTPase activity (GO:0003924), Molecular Function: GTP binding (GO:0005525)
BEAI195TF_1	PatternScan	PS00301	EFACTOR_GTP	IPR000795	Protein synthesis factor, GTP-binding	Molecular Function: GTPase activity (GO:0003924), Molecular Function: GTP binding (GO:0005525)
BEAI195TF_1	superfamily	SSF52540	P-loop containing nucleoside triphosphate hydrolases	NULL	NULL	NULL
BEAI195TR_1	Gene3D	G3DSA:2.40.30.10	no description	NULL	NULL	NULL
BEAI195TR_1	HMMPanther	PTHR23115	FAMILY NOT NAMED	NULL	NULL	NULL
BEAI195TR_1	HMMPanther	PTHR23115:SF55	SUBFAMILY NOT NAMED	NULL	NULL	NULL
BEAI195TR_1	HMMPfam	PF03143	GTP_EFTU_D3	IPR004160	Translation elongation factor EFTu/EF1A, C-terminal	Molecular Function: GTP binding (GO:0005525)
BEAI195TR_1	superfamily	SSF50465	EF-Tu/eEF-1alpha/eIF2-gamma C-terminal domain	IPR009001	Translation elongation factor EF1A/initiation factor IF2gamma, C-terminal	NULL
BEAI206TF	TMHMM	tmhmm	transmembrane_regions	NULL	NULL	NULL
BEAI211TR_1	HMMPanther	PTHR21261	FAMILY NOT NAMED	NULL	NULL	NULL
BEAI229TR	SignalPHMM	SignalP-NN(euk)	signal-peptide	NULL	NULL	NULL
BEAI235TR_1	FPrintScan	PR00320	GPROTEINBRPT	IPR020472	G-protein beta WD-40 repeat	NULL
BEAI235TR_1	Gene3D	G3DSA:2.130.10.10	no description	IPR015943	WD40/YVTN repeat-like-containing domain	Molecular Function: protein binding (GO:0005515)
BEAI235TR_1	HMMPanther	PTHR19868	FAMILY NOT NAMED	NULL	NULL	NULL
BEAI235TR_1	HMMPfam	PF00400	WD40	IPR019781	WD40 repeat, subgroup	NULL
BEAI235TR_1	HMMSmart	SM00320	no description	IPR001680	WD40 repeat	Molecular Function: protein binding (GO:0005515)
BEAI235TR_1	PatternScan	PS00678	WD_REPEATS_1	IPR019775	WD40 repeat, conserved site	NULL
BEAI235TR_1	ProfileScan	PS50082	WD_REPEATS_2	IPR019782	WD40 repeat 2	NULL
BEAI235TR_1	ProfileScan	PS50294	WD_REPEATS_REGION	IPR017986	WD40-repeat-containing domain	Molecular Function: protein binding (GO:0005515)
BEAI235TR_1	superfamily	SSF50978	WD40 repeat-like	IPR011046	WD40 repeat-like-containing domain	Molecular Function: protein binding (GO:0005515)
BEAI236TF_1	HMMPanther	PTHR10925	N-ACETYLTRANSFERASE 10	NULL	NULL	NULL
BEAI236TF_1	HMMPfam	PF05127	DUF699	IPR007807	Domain of unknown function DUF699, exodeoxyribonuclease V alpha chain	NULL
BEAI236TR_1	HMMPanther	PTHR10925	N-ACETYLTRANSFERASE 10	NULL	NULL	NULL
BEAI236TR_1	HMMPfam	PF08351	DUF1726	IPR013562	Domain of unknown function DUF1726	NULL
BEAI238TF_1	HMMPanther	PTHR13096	FAMILY NOT NAMED	IPR013109	Cupin 4	NULL
BEAI238TR_1	HMMPanther	PTHR13096	FAMILY NOT NAMED	IPR013109	Cupin 4	NULL
BEAI238TR_1	HMMPfam	PF08007	Cupin_4	IPR022777	Cupin, JmjC-type	NULL
BEAI238TR_1	superfamily	SSF51197	Clavaminate synthase-like	NULL	NULL	NULL
BEAI248TF	SignalPHMM	SignalP-NN(euk)	signal-peptide	NULL	NULL	NULL
BEAI248TF	TMHMM	tmhmm	transmembrane_regions	NULL	NULL	NULL
BEAI249TR	SignalPHMM	SignalP-NN(euk)	signal-peptide	NULL	NULL	NULL
BEAI249TR	TMHMM	tmhmm	transmembrane_regions	NULL	NULL	NULL
BEAI253TR	TMHMM	tmhmm	transmembrane_regions	NULL	NULL	NULL
BEAI256TR	TMHMM	tmhmm	transmembrane_regions	NULL	NULL	NULL
BEAI260TR_1	Coil	coil	coiled-coil	NULL	NULL	NULL
BEAI260TR_1	HMMPanther	PTHR22741	FAMILY NOT NAMED	NULL	NULL	NULL
BEAI260TR_1	HMMPanther	PTHR22741:SF3	P140CAP/SNIP-RELATED	NULL	NULL	NULL
BEAI260TR_1	HMMPfam	PF03915	AIP3	IPR022782	Actin interacting protein 3, C-terminal	NULL
BEAI282TF	SignalPHMM	SignalP-NN(euk)	signal-peptide	NULL	NULL	NULL
BEAI282TR	SignalPHMM	SignalP-NN(euk)	signal-peptide	NULL	NULL	NULL
BEAI283TR	TMHMM	tmhmm	transmembrane_regions	NULL	NULL	NULL
BEAI289TF_1	FPrintScan	PR00195	DYNAMIN	IPR022812	Dynamin	NULL
BEAI289TF_1	Gene3D	G3DSA:3.40.50.300	no description	NULL	NULL	NULL
BEAI289TF_1	HMMPanther	PTHR11216	FAMILY NOT NAMED	NULL	NULL	NULL
BEAI289TF_1	HMMPanther	PTHR11216:SF31	EH DOMAIN CONTAINING/PAST 1, 2, 3	NULL	NULL	NULL
BEAI289TF_1	HMMPfam	PF00350	Dynamin_N	IPR001401	Dynamin, GTPase domain	Molecular Function: GTPase activity (GO:0003924), Molecular Function: GTP binding (GO:0005525)
BEAI289TF_1	superfamily	SSF52540	P-loop containing nucleoside triphosphate hydrolases	NULL	NULL	NULL
BEAI289TR_1	Gene3D	G3DSA:1.10.238.10	no description	IPR011992	EF-hand-like domain	Molecular Function: calcium ion binding (GO:0005509)
BEAI289TR_1	HMMPanther	PTHR11216	FAMILY NOT NAMED	NULL	NULL	NULL
BEAI289TR_1	HMMPfam	PF12763	efhand_3	NULL	NULL	NULL
BEAI289TR_1	HMMSmart	SM00027	no description	IPR000261	EPS15 homology (EH)	Molecular Function: protein binding (GO:0005515)
BEAI289TR_1	PatternScan	PS00018	EF_HAND_1	IPR018247	EF-Hand 1, calcium-binding site	NULL
BEAI289TR_1	ProfileScan	PS50031	EH	IPR000261	EPS15 homology (EH)	Molecular Function: protein binding (GO:0005515)
BEAI289TR_1	ProfileScan	PS50222	EF_HAND_2	IPR018249	EF-HAND 2	NULL
BEAI289TR_1	superfamily	SSF47473	EF-hand	NULL	NULL	NULL
BEAI291TR	TMHMM	tmhmm	transmembrane_regions	NULL	NULL	NULL
BEAI294TF	SignalPHMM	SignalP-NN(euk)	signal-peptide	NULL	NULL	NULL
BEAI296TF	SignalPHMM	SignalP-NN(euk)	signal-peptide	NULL	NULL	NULL
BEAI303TF_1	Gene3D	G3DSA:2.60.40.10	no description	IPR013783	Immunoglobulin-like fold	NULL
BEAI303TF_1	HMMPanther	PTHR11640	FAMILY NOT NAMED	NULL	NULL	NULL
BEAI303TF_1	HMMPanther	PTHR11640:SF8	NEPHRIN	NULL	NULL	NULL
BEAI303TF_1	HMMPfam	PF08205	C2-set_2	IPR013162	CD80-like, immunoglobulin C2-set	NULL
BEAI303TF_1	HMMSmart	SM00408	no description	IPR003598	Immunoglobulin subtype 2	NULL
BEAI303TF_1	HMMSmart	SM00408	no description	IPR003598	Immunoglobulin subtype 2	NULL
BEAI303TF_1	HMMSmart	SM00409	no description	IPR003599	Immunoglobulin subtype	NULL
BEAI303TF_1	ProfileScan	PS50835	IG_LIKE	IPR007110	Immunoglobulin-like	Molecular Function: protein binding (GO:0005515)
BEAI303TF_1	superfamily	SSF48726	Immunoglobulin	NULL	NULL	NULL
BEAI303TR_1	Gene3D	G3DSA:2.60.40.10	no description	IPR013783	Immunoglobulin-like fold	NULL
BEAI303TR_1	HMMPanther	PTHR11640	FAMILY NOT NAMED	NULL	NULL	NULL
BEAI303TR_1	HMMPanther	PTHR11640:SF24	PREDICTED: SIMILAR TO CG33141-PB	NULL	NULL	NULL
BEAI303TR_1	HMMPfam	PF07654	C1-set	IPR003597	Immunoglobulin C1-set	NULL
BEAI303TR_1	HMMPfam	PF07679	I-set	IPR013098	Immunoglobulin I-set	NULL
BEAI303TR_1	HMMPfam	PF08205	C2-set_2	IPR013162	CD80-like, immunoglobulin C2-set	NULL
BEAI303TR_1	HMMSmart	SM00408	no description	IPR003598	Immunoglobulin subtype 2	NULL
BEAI303TR_1	HMMSmart	SM00408	no description	IPR003598	Immunoglobulin subtype 2	NULL
BEAI303TR_1	HMMSmart	SM00409	no description	IPR003599	Immunoglobulin subtype	NULL
BEAI303TR_1	HMMSmart	SM00409	no description	IPR003599	Immunoglobulin subtype	NULL
BEAI303TR_1	PatternScan	PS00290	IG_MHC	IPR003006	Immunoglobulin/major histocompatibility complex, conserved site	NULL
BEAI303TR_1	ProfileScan	PS50835	IG_LIKE	IPR007110	Immunoglobulin-like	Molecular Function: protein binding (GO:0005515)
BEAI303TR_1	superfamily	SSF48726	Immunoglobulin	NULL	NULL	NULL
BEAI317TR_1	FPrintScan	PR00503	BROMODOMAIN	IPR001487	Bromodomain	Molecular Function: protein binding (GO:0005515)
BEAI317TR_1	Gene3D	G3DSA:1.20.920.10	no description	IPR001487	Bromodomain	Molecular Function: protein binding (GO:0005515)
BEAI317TR_1	HMMPanther	PTHR24728	FAMILY NOT NAMED	NULL	NULL	NULL
BEAI317TR_1	HMMPanther	PTHR24728:SF76	SUBFAMILY NOT NAMED	NULL	NULL	NULL
BEAI317TR_1	HMMPfam	PF00439	Bromodomain	IPR001487	Bromodomain	Molecular Function: protein binding (GO:0005515)
BEAI317TR_1	HMMSmart	SM00297	no description	IPR001487	Bromodomain	Molecular Function: protein binding (GO:0005515)
BEAI317TR_1	PatternScan	PS00633	BROMODOMAIN_1	IPR018359	Bromodomain, conserved site	NULL
BEAI317TR_1	ProfileScan	PS50014	BROMODOMAIN_2	IPR001487	Bromodomain	Molecular Function: protein binding (GO:0005515)
BEAI317TR_1	superfamily	SSF47370	Bromodomain	IPR001487	Bromodomain	Molecular Function: protein binding (GO:0005515)
BEAI318TF_1	HMMPanther	PTHR13906	FAMILY NOT NAMED	NULL	NULL	NULL
BEAI318TF_1	HMMPanther	PTHR13906:SF1	PORCUPINE	NULL	NULL	NULL
BEAI318TF_1	HMMPfam	PF03062	MBOAT	IPR004299	Membrane bound O-acyl transferase, MBOAT	NULL
BEAI318TF_1	TMHMM	tmhmm	transmembrane_regions	NULL	NULL	NULL
BEAI318TR_1	HMMPanther	PTHR13906	FAMILY NOT NAMED	NULL	NULL	NULL
BEAI318TR_1	HMMPanther	PTHR13906:SF1	PORCUPINE	NULL	NULL	NULL
BEAI318TR_1	SignalPHMM	SignalP-NN(euk)	signal-peptide	NULL	NULL	NULL
BEAI318TR_1	TMHMM	tmhmm	transmembrane_regions	NULL	NULL	NULL
BEAI324TR_1	FPrintScan	PR00249	GPCRSECRETIN	IPR000832	GPCR, family 2, secretin-like	Molecular Function: G-protein coupled receptor activity (GO:0004930), Biological Process: G-protein coupled receptor protein signaling pathway (GO:0007186), Cellular Component: integral to membrane (GO:0016021)
BEAI324TR_1	HMMPanther	PTHR12011	FAMILY NOT NAMED	NULL	NULL	NULL
BEAI324TR_1	HMMPfam	PF00002	7tm_2	IPR000832	GPCR, family 2, secretin-like	Molecular Function: G-protein coupled receptor activity (GO:0004930), Biological Process: G-protein coupled receptor protein signaling pathway (GO:0007186), Cellular Component: integral to membrane (GO:0016021)
BEAI324TR_1	ProfileScan	PS50261	G_PROTEIN_RECEP_F2_4	IPR017981	GPCR, family 2-like	Molecular Function: transmembrane signaling receptor activity (GO:0004888), Biological Process: cell surface receptor linked signaling pathway (GO:0007166), Cellular Component: membrane (GO:0016020)
BEAI324TR_1	TMHMM	tmhmm	transmembrane_regions	NULL	NULL	NULL
BEAI325TF	SignalPHMM	SignalP-NN(euk)	signal-peptide	NULL	NULL	NULL
BEAI325TR	TMHMM	tmhmm	transmembrane_regions	NULL	NULL	NULL
BEAI326TR_1	HMMPanther	PTHR12588	FAMILY NOT NAMED	IPR007828	Inositol oxygenase	Molecular Function: iron ion binding (GO:0005506), Cellular Component: cytoplasm (GO:0005737), Biological Process: inositol catabolic process (GO:0019310), Molecular Function: inositol oxygenase activity (GO:0050113), Biological Process: oxidation-reduction process (GO:0055114)
BEAI326TR_1	HMMPfam	PF05153	DUF706	IPR007828	Inositol oxygenase	Molecular Function: iron ion binding (GO:0005506), Cellular Component: cytoplasm (GO:0005737), Biological Process: inositol catabolic process (GO:0019310), Molecular Function: inositol oxygenase activity (GO:0050113), Biological Process: oxidation-reduction process (GO:0055114)
BEAI326TR_1	superfamily	SSF109604	HD-domain/PDEase-like	NULL	NULL	NULL
BEAI336TF	SignalPHMM	SignalP-NN(euk)	signal-peptide	NULL	NULL	NULL
BEAI355TF	SignalPHMM	SignalP-NN(euk)	signal-peptide	NULL	NULL	NULL
BEAI356TF_1	HMMPanther	PTHR23038	FAMILY NOT NAMED	NULL	NULL	NULL
BEAI356TF_1	HMMPanther	PTHR23038:SF3	THYMIC STROMAL COTRANSPORTER	NULL	NULL	NULL
BEAI356TF_1	TMHMM	tmhmm	transmembrane_regions	NULL	NULL	NULL
BEAI356TR_1	Gene3D	G3DSA:1.20.1250.20	no description	NULL	NULL	NULL
BEAI356TR_1	HMMPanther	PTHR23038	FAMILY NOT NAMED	NULL	NULL	NULL
BEAI356TR_1	HMMPanther	PTHR23038:SF2	UNCHARACTERIZED	NULL	NULL	NULL
BEAI356TR_1	HMMPfam	PF07690	MFS_1	IPR011701	Major facilitator superfamily	Cellular Component: integral to membrane (GO:0016021), Biological Process: transmembrane transport (GO:0055085)
BEAI356TR_1	ProfileScan	PS50850	MFS	IPR020846	Major facilitator superfamily domain	NULL
BEAI356TR_1	SignalPHMM	SignalP-NN(euk)	signal-peptide	NULL	NULL	NULL
BEAI356TR_1	TMHMM	tmhmm	transmembrane_regions	NULL	NULL	NULL
BEAI356TR_1	superfamily	SSF103473	MFS general substrate transporter	IPR016196	Major facilitator superfamily domain, general substrate transporter	NULL
BEAI365TR_1	FPrintScan	PR00449	RASTRNSFRMNG	IPR001806	Small GTPase superfamily	Molecular Function: GTP binding (GO:0005525), Biological Process: small GTPase mediated signal transduction (GO:0007264)
BEAI365TR_1	Gene3D	G3DSA:3.40.50.300	no description	NULL	NULL	NULL
BEAI365TR_1	HMMPanther	PTHR24073	FAMILY NOT NAMED	NULL	NULL	NULL
BEAI365TR_1	HMMPanther	PTHR24073:SF134	SUBFAMILY NOT NAMED	NULL	NULL	NULL
BEAI365TR_1	HMMPfam	PF00071	Ras	IPR001806	Small GTPase superfamily	Molecular Function: GTP binding (GO:0005525), Biological Process: small GTPase mediated signal transduction (GO:0007264)
BEAI365TR_1	HMMSmart	SM00173	no description	IPR020849	Small GTPase superfamily, Ras type	Molecular Function: GTPase activity (GO:0003924), Molecular Function: GTP binding (GO:0005525), Biological Process: GTP catabolic process (GO:0006184), Biological Process: signal transduction (GO:0007165), Cellular Component: membrane (GO:0016020)
BEAI365TR_1	HMMSmart	SM00174	no description	IPR003578	Small GTPase superfamily, Rho type	Molecular Function: GTP binding (GO:0005525), Cellular Component: intracellular (GO:0005622), Biological Process: small GTPase mediated signal transduction (GO:0007264)
BEAI365TR_1	HMMSmart	SM00175	no description	IPR003579	Small GTPase superfamily, Rab type	Molecular Function: GTP binding (GO:0005525), Biological Process: small GTPase mediated signal transduction (GO:0007264), Biological Process: protein transport (GO:0015031)
BEAI365TR_1	HMMSmart	SM00176	no description	IPR002041	Ran GTPase	Molecular Function: GTPase activity (GO:0003924), Molecular Function: GTP binding (GO:0005525), Biological Process: GTP catabolic process (GO:0006184), Biological Process: intracellular protein transport (GO:0006886), Biological Process: nucleocytoplasmic transport (GO:0006913), Biological Process: signal transduction (GO:0007165)
BEAI365TR_1	HMMTigr	TIGR00231	small_GTP: small GTP-binding protein domain	IPR005225	Small GTP-binding protein domain	Molecular Function: GTP binding (GO:0005525)
BEAI365TR_1	ProfileScan	PS51419	RAB	NULL	NULL	NULL
BEAI365TR_1	superfamily	SSF52540	P-loop containing nucleoside triphosphate hydrolases	NULL	NULL	NULL
BEAI370TF_1	FPrintScan	PR00109	TYRKINASE	IPR001245	Serine-threonine/tyrosine-protein kinase	Molecular Function: protein kinase activity (GO:0004672), Biological Process: protein phosphorylation (GO:0006468)
BEAI370TF_1	Gene3D	G3DSA:1.10.510.10	no description	NULL	NULL	NULL
BEAI370TF_1	Gene3D	G3DSA:3.30.200.20	no description	NULL	NULL	NULL
BEAI370TF_1	HMMPanther	PTHR24416	FAMILY NOT NAMED	NULL	NULL	NULL
BEAI370TF_1	HMMPfam	PF07714	Pkinase_Tyr	IPR001245	Serine-threonine/tyrosine-protein kinase	Molecular Function: protein kinase activity (GO:0004672), Biological Process: protein phosphorylation (GO:0006468)
BEAI370TF_1	HMMSmart	SM00219	no description	IPR020635	Tyrosine-protein kinase, catalytic domain	Molecular Function: protein tyrosine kinase activity (GO:0004713)
BEAI370TF_1	HMMSmart	SM00220	no description	IPR002290	Serine/threonine-protein kinase, catalytic domain	Molecular Function: protein serine/threonine kinase activity (GO:0004674), Molecular Function: ATP binding (GO:0005524), Biological Process: protein phosphorylation (GO:0006468)
BEAI370TF_1	PatternScan	PS00109	PROTEIN_KINASE_TYR	IPR008266	Tyrosine-protein kinase, active site	Molecular Function: protein tyrosine kinase activity (GO:0004713), Biological Process: protein phosphorylation (GO:0006468)
BEAI370TF_1	ProfileScan	PS50011	PROTEIN_KINASE_DOM	IPR000719	Protein kinase, catalytic domain	Molecular Function: protein kinase activity (GO:0004672), Molecular Function: ATP binding (GO:0005524), Biological Process: protein phosphorylation (GO:0006468)
BEAI370TF_1	superfamily	SSF56112	Protein kinase-like (PK-like)	IPR011009	Protein kinase-like domain	Molecular Function: transferase activity, transferring phosphorus-containing groups (GO:0016772)
BEAI370TR_1	Gene3D	G3DSA:3.40.50.2300	no description	NULL	NULL	NULL
BEAI370TR_1	HMMPanther	PTHR10519	FAMILY NOT NAMED	NULL	NULL	NULL
BEAI370TR_1	HMMPanther	PTHR10519:SF14	SUBFAMILY NOT NAMED	NULL	NULL	NULL
BEAI370TR_1	HMMPfam	PF01094	ANF_receptor	IPR001828	Extracellular ligand-binding receptor	NULL
BEAI370TR_1	superfamily	SSF53822	Periplasmic binding protein-like I	NULL	NULL	NULL
BEAI385TF_1	HMMPanther	PTHR13929	FAMILY NOT NAMED	NULL	NULL	NULL
BEAI385TF_1	HMMPfam	PF01040	UbiA	IPR000537	UbiA prenyltransferase family	Molecular Function: prenyltransferase activity (GO:0004659), Cellular Component: integral to membrane (GO:0016021)
BEAI385TF_1	SignalPHMM	SignalP-NN(euk)	signal-peptide	NULL	NULL	NULL
BEAI385TF_1	TMHMM	tmhmm	transmembrane_regions	NULL	NULL	NULL
BEAI391TR	SignalPHMM	SignalP-NN(euk)	signal-peptide	NULL	NULL	NULL
BEAI392TR_1	Gene3D	G3DSA:2.30.30.100	no description	NULL	NULL	NULL
BEAI392TR_1	HMMPanther	PTHR10701	SMALL NUCLEAR RIBONUCLEOPROTEIN-ASSOCIATED PROTEIN B AND N	NULL	NULL	NULL
BEAI392TR_1	HMMPfam	PF01423	LSM	IPR001163	Like-Sm ribonucleoprotein (LSM) domain	NULL
BEAI392TR_1	HMMSmart	SM00651	no description	IPR006649	Like-Sm ribonucleoprotein (LSM) domain, eukaryotic/archaea-type	NULL
BEAI392TR_1	superfamily	SSF50182	Sm-like ribonucleoproteins	IPR010920	Like-Sm ribonucleoprotein (LSM)-related domain	NULL
BEAI405TF_1	HMMPanther	PTHR12270	FAMILY NOT NAMED	NULL	NULL	NULL
BEAI405TF_1	HMMPanther	PTHR12270:SF1	GLYCOSYLTRANSFERASE-RELATED	NULL	NULL	NULL
BEAI405TR_1	HMMPanther	PTHR12270	FAMILY NOT NAMED	NULL	NULL	NULL
BEAI405TR_1	HMMPanther	PTHR12270:SF1	GLYCOSYLTRANSFERASE-RELATED	NULL	NULL	NULL
BEAI427TR_1	Gene3D	G3DSA:3.90.70.10	no description	NULL	NULL	NULL
BEAI427TR_1	HMMPanther	PTHR10363	BLEOMYCIN HYDROLASE	IPR004134	Peptidase C1B, bleomycin hydrolase	Molecular Function: cysteine-type endopeptidase activity (GO:0004197), Biological Process: proteolysis (GO:0006508)
BEAI427TR_1	HMMPfam	PF03051	Peptidase_C1_2	IPR004134	Peptidase C1B, bleomycin hydrolase	Molecular Function: cysteine-type endopeptidase activity (GO:0004197), Biological Process: proteolysis (GO:0006508)
BEAI427TR_1	superfamily	SSF54001	Cysteine proteinases	NULL	NULL	NULL
BEAI435TF	SignalPHMM	SignalP-NN(euk)	signal-peptide	NULL	NULL	NULL
BEAI435TF	TMHMM	tmhmm	transmembrane_regions	NULL	NULL	NULL
BEAI436TF_1	Coil	coil	coiled-coil	NULL	NULL	NULL
BEAI436TF_1	HMMPanther	PTHR19980	FAMILY NOT NAMED	NULL	NULL	NULL
BEAI436TF_1	HMMPfam	PF05843	Suf	IPR008847	Suppressor of forked	Cellular Component: nucleus (GO:0005634), Biological Process: mRNA processing (GO:0006397)
BEAI438TF	SignalPHMM	SignalP-NN(euk)	signal-peptide	NULL	NULL	NULL
BEAI438TR	SignalPHMM	SignalP-NN(euk)	signal-peptide	NULL	NULL	NULL
BEAI438TR	TMHMM	tmhmm	transmembrane_regions	NULL	NULL	NULL
BEAI446TR	SignalPHMM	SignalP-NN(euk)	signal-peptide	NULL	NULL	NULL
BEAI453TR_1	Gene3D	G3DSA:3.40.50.720	no description	IPR016040	NAD(P)-binding domain	Molecular Function: nucleotide binding (GO:0000166)
BEAI453TR_1	HMMPanther	PTHR24769	FAMILY NOT NAMED	NULL	NULL	NULL
BEAI453TR_1	HMMPanther	PTHR24769:SF17	SUBFAMILY NOT NAMED	NULL	NULL	NULL
BEAI453TR_1	superfamily	SSF69572	Activating enzymes of the ubiquitin-like proteins	IPR009036	Molybdenum cofactor biosynthesis, MoeB	NULL
BEAI455TF	SignalPHMM	SignalP-NN(euk)	signal-peptide	NULL	NULL	NULL
BEAI471TF	SignalPHMM	SignalP-NN(euk)	signal-peptide	NULL	NULL	NULL
BEAI471TF	TMHMM	tmhmm	transmembrane_regions	NULL	NULL	NULL
BEAI471TR	TMHMM	tmhmm	transmembrane_regions	NULL	NULL	NULL
BEAI476TR_1	Gene3D	G3DSA:3.30.40.10	no description	IPR013083	Zinc finger, RING/FYVE/PHD-type	NULL
BEAI476TR_1	PatternScan	PS00518	ZF_RING_1	IPR017907	Zinc finger, RING-type, conserved site	NULL
BEAI476TR_1	ProfileScan	PS50089	ZF_RING_2	IPR001841	Zinc finger, RING-type	Molecular Function: protein binding (GO:0005515), Molecular Function: zinc ion binding (GO:0008270)
BEAI476TR_1	SignalPHMM	SignalP-NN(euk)	signal-peptide	NULL	NULL	NULL
BEAI476TR_1	superfamily	SSF57850	RING/U-box	NULL	NULL	NULL
BEAI483TR	TMHMM	tmhmm	transmembrane_regions	NULL	NULL	NULL
BEAI486TF_1	Gene3D	G3DSA:3.40.50.300	no description	NULL	NULL	NULL
BEAI486TF_1	HMMPanther	PTHR24223	FAMILY NOT NAMED	NULL	NULL	NULL
BEAI486TF_1	HMMPfam	PF00005	ABC_tran	IPR003439	ABC transporter-like	Molecular Function: ATP binding (GO:0005524), Molecular Function: ATPase activity (GO:0016887)
BEAI486TF_1	PatternScan	PS00211	ABC_TRANSPORTER_1	IPR017871	ABC transporter, conserved site	Molecular Function: ATP binding (GO:0005524), Molecular Function: ATPase activity (GO:0016887)
BEAI486TF_1	superfamily	SSF52540	P-loop containing nucleoside triphosphate hydrolases	NULL	NULL	NULL
BEAI486TR_1	Gene3D	G3DSA:1.20.1560.10	no description	NULL	NULL	NULL
BEAI486TR_1	Gene3D	G3DSA:3.40.50.300	no description	NULL	NULL	NULL
BEAI486TR_1	HMMPanther	PTHR24223	FAMILY NOT NAMED	NULL	NULL	NULL
BEAI486TR_1	HMMPanther	PTHR24223:SF22	SUBFAMILY NOT NAMED	NULL	NULL	NULL
BEAI486TR_1	HMMPfam	PF00005	ABC_tran	IPR003439	ABC transporter-like	Molecular Function: ATP binding (GO:0005524), Molecular Function: ATPase activity (GO:0016887)
BEAI486TR_1	HMMPfam	PF00664	ABC_membrane	IPR001140	ABC transporter, transmembrane domain	Molecular Function: ATP binding (GO:0005524), Biological Process: transport (GO:0006810), Cellular Component: integral to membrane (GO:0016021), Molecular Function: ATPase activity, coupled to transmembrane movement of substances (GO:0042626), Biological Process: transmembrane transport (GO:0055085)
BEAI486TR_1	ProfileScan	PS50929	ABC_TM1F	IPR017940	ABC transporter, integral membrane type 1	NULL
BEAI486TR_1	TMHMM	tmhmm	transmembrane_regions	NULL	NULL	NULL
BEAI486TR_1	superfamily	SSF52540	P-loop containing nucleoside triphosphate hydrolases	NULL	NULL	NULL
BEAI486TR_1	superfamily	SSF90123	ABC transporter transmembrane region	IPR011527	ABC transporter, transmembrane domain, type 1	Molecular Function: ATP binding (GO:0005524), Biological Process: transport (GO:0006810), Cellular Component: integral to membrane (GO:0016021), Molecular Function: ATPase activity, coupled to transmembrane movement of substances (GO:0042626), Biological Process: transmembrane transport (GO:0055085)
BEAI491TF	TMHMM	tmhmm	transmembrane_regions	NULL	NULL	NULL
BEAI491TR	SignalPHMM	SignalP-NN(euk)	signal-peptide	NULL	NULL	NULL
BEAI493TR	TMHMM	tmhmm	transmembrane_regions	NULL	NULL	NULL
BEAI494TF_1	Gene3D	G3DSA:2.130.10.10	no description	IPR015943	WD40/YVTN repeat-like-containing domain	Molecular Function: protein binding (GO:0005515)
BEAI494TF_1	HMMPanther	PTHR19857	FAMILY NOT NAMED	NULL	NULL	NULL
BEAI494TF_1	HMMPfam	PF00400	WD40	IPR019781	WD40 repeat, subgroup	NULL
BEAI494TF_1	HMMSmart	SM00320	no description	IPR001680	WD40 repeat	Molecular Function: protein binding (GO:0005515)
BEAI494TF_1	PatternScan	PS00678	WD_REPEATS_1	IPR019775	WD40 repeat, conserved site	NULL
BEAI494TF_1	ProfileScan	PS50294	WD_REPEATS_REGION	IPR017986	WD40-repeat-containing domain	Molecular Function: protein binding (GO:0005515)
BEAI494TF_1	superfamily	SSF50978	WD40 repeat-like	IPR011046	WD40 repeat-like-containing domain	Molecular Function: protein binding (GO:0005515)
BEAI494TR	SignalPHMM	SignalP-NN(euk)	signal-peptide	NULL	NULL	NULL
BEAI494TR	TMHMM	tmhmm	transmembrane_regions	NULL	NULL	NULL
BEAI509TR_1	FPrintScan	PR01270	HDASUPER	IPR000286	Histone deacetylase superfamily	NULL
BEAI509TR_1	Gene3D	G3DSA:3.40.800.20	no description	IPR023801	Histone deacetylase domain	NULL
BEAI509TR_1	HMMPanther	PTHR10625	HISTONE DEACETYLASE	IPR000286	Histone deacetylase superfamily	NULL
BEAI509TR_1	HMMPanther	PTHR10625:SF25	HISTONE DEACETYLASE 6 (HD6)	NULL	NULL	NULL
BEAI509TR_1	HMMPfam	PF00850	Hist_deacetyl	IPR023801	Histone deacetylase domain	NULL
BEAI509TR_1	superfamily	SSF52768	Arginase/deacetylase	NULL	NULL	NULL
BEAI510TF_1	Gene3D	G3DSA:2.170.270.10	no description	NULL	NULL	NULL
BEAI510TF_1	HMMPanther	PTHR22884	FAMILY NOT NAMED	NULL	NULL	NULL
BEAI510TF_1	HMMPanther	PTHR22884:SF22	HISTONE-LYSINE N-METHYLTRANSFERASE, BAT/EHMT	NULL	NULL	NULL
BEAI510TF_1	HMMPfam	PF00856	SET	IPR001214	SET domain	Molecular Function: protein binding (GO:0005515)
BEAI510TF_1	HMMSmart	SM00317	no description	IPR001214	SET domain	Molecular Function: protein binding (GO:0005515)
BEAI510TF_1	ProfileScan	PS50280	SET	IPR001214	SET domain	Molecular Function: protein binding (GO:0005515)
BEAI510TF_1	superfamily	SSF82199	SET domain	NULL	NULL	NULL
BEAI510TR_1	FPrintScan	PR01415	ANKYRIN	IPR002110	Ankyrin repeat	Molecular Function: protein binding (GO:0005515)
BEAI510TR_1	Gene3D	G3DSA:1.25.40.20	no description	IPR020683	Ankyrin repeat-containing domain	NULL
BEAI510TR_1	Gene3D	G3DSA:2.170.270.10	no description	NULL	NULL	NULL
BEAI510TR_1	HMMPanther	PTHR22884	FAMILY NOT NAMED	NULL	NULL	NULL
BEAI510TR_1	HMMPanther	PTHR22884:SF22	HISTONE-LYSINE N-METHYLTRANSFERASE, BAT/EHMT	NULL	NULL	NULL
BEAI510TR_1	HMMPfam	PF05033	Pre-SET	IPR007728	Pre-SET domain	Cellular Component: nucleus (GO:0005634), Molecular Function: zinc ion binding (GO:0008270), Molecular Function: histone-lysine N-methyltransferase activity (GO:0018024), Biological Process: histone lysine methylation (GO:0034968)
BEAI510TR_1	HMMPfam	PF12796	Ank_2	IPR020683	Ankyrin repeat-containing domain	NULL
BEAI510TR_1	HMMSmart	SM00248	no description	IPR002110	Ankyrin repeat	Molecular Function: protein binding (GO:0005515)
BEAI510TR_1	HMMSmart	SM00468	no description	IPR003606	Pre-SET zinc-binding sub-group	Cellular Component: nucleus (GO:0005634), Molecular Function: zinc ion binding (GO:0008270), Molecular Function: histone-lysine N-methyltransferase activity (GO:0018024), Biological Process: histone lysine methylation (GO:0034968)
BEAI510TR_1	ProfileScan	PS50088	ANK_REPEAT	IPR002110	Ankyrin repeat	Molecular Function: protein binding (GO:0005515)
BEAI510TR_1	ProfileScan	PS50297	ANK_REP_REGION	IPR020683	Ankyrin repeat-containing domain	NULL
BEAI510TR_1	ProfileScan	PS50867	PRE_SET	IPR007728	Pre-SET domain	Cellular Component: nucleus (GO:0005634), Molecular Function: zinc ion binding (GO:0008270), Molecular Function: histone-lysine N-methyltransferase activity (GO:0018024), Biological Process: histone lysine methylation (GO:0034968)
BEAI510TR_1	superfamily	SSF48403	Ankyrin repeat	IPR020683	Ankyrin repeat-containing domain	NULL
BEAI510TR_1	superfamily	SSF82199	SET domain	NULL	NULL	NULL
BEAI516TR	TMHMM	tmhmm	transmembrane_regions	NULL	NULL	NULL
BEAI518TF	SignalPHMM	SignalP-NN(euk)	signal-peptide	NULL	NULL	NULL
BEAI534TF_1	Gene3D	G3DSA:2.30.30.40	no description	NULL	NULL	NULL
BEAI534TF_1	HMMPanther	PTHR16830	FAMILY NOT NAMED	NULL	NULL	NULL
BEAI534TF_1	HMMPanther	PTHR16830:SF7	FYN-BINDING PROTEIN	NULL	NULL	NULL
BEAI534TF_1	superfamily	SSF50044	SH3-domain	IPR001452	Src homology-3 domain	Molecular Function: protein binding (GO:0005515)
BEAI535TR	Coil	coil	coiled-coil	NULL	NULL	NULL
BEAI537TF	TMHMM	tmhmm	transmembrane_regions	NULL	NULL	NULL
BEAI537TR	SignalPHMM	SignalP-NN(euk)	signal-peptide	NULL	NULL	NULL
BEAI537TR	TMHMM	tmhmm	transmembrane_regions	NULL	NULL	NULL
BEAI543TF	TMHMM	tmhmm	transmembrane_regions	NULL	NULL	NULL
BEAI551TR	SignalPHMM	SignalP-NN(euk)	signal-peptide	NULL	NULL	NULL
BEAI551TR	TMHMM	tmhmm	transmembrane_regions	NULL	NULL	NULL
BEAI555TR_1	FPrintScan	PR01262	INNEXIN	IPR000990	Innexin	Cellular Component: gap junction (GO:0005921)
BEAI555TR_1	HMMPanther	PTHR11893	FAMILY NOT NAMED	IPR000990	Innexin	Cellular Component: gap junction (GO:0005921)
BEAI555TR_1	HMMPfam	PF00876	Innexin	IPR000990	Innexin	Cellular Component: gap junction (GO:0005921)
BEAI555TR_1	ProfileScan	PS51013	PANNEXIN	IPR000990	Innexin	Cellular Component: gap junction (GO:0005921)
BEAI555TR_1	SignalPHMM	SignalP-NN(euk)	signal-peptide	NULL	NULL	NULL
BEAI555TR_1	TMHMM	tmhmm	transmembrane_regions	NULL	NULL	NULL
BEAI559TF_1	Gene3D	G3DSA:3.30.519.10	no description	NULL	NULL	NULL
BEAI559TF_1	HMMPanther	PTHR11787	FAMILY NOT NAMED	NULL	NULL	NULL
BEAI559TF_1	superfamily	SSF54373	FAD-linked reductases, C-terminal domain	NULL	NULL	NULL
BEAI559TR_1	FPrintScan	PR00891	RABGDIREP	IPR018203	GDP dissociation inhibitor	NULL
BEAI559TR_1	FPrintScan	PR00893	RABESCORT	IPR001738	Rab escort (choroideraemia) protein	Molecular Function: Rab geranylgeranyltransferase activity (GO:0004663), Cellular Component: Rab-protein geranylgeranyltransferase complex (GO:0005968), Biological Process: intracellular protein transport (GO:0006886)
BEAI559TR_1	Gene3D	G3DSA:3.30.519.10	no description	NULL	NULL	NULL
BEAI559TR_1	Gene3D	G3DSA:3.50.50.60	no description	NULL	NULL	NULL
BEAI559TR_1	HMMPanther	PTHR11787	FAMILY NOT NAMED	NULL	NULL	NULL
BEAI559TR_1	HMMPfam	PF00996	GDI	IPR018203	GDP dissociation inhibitor	NULL
BEAI559TR_1	superfamily	SSF51905	FAD/NAD(P)-binding domain	NULL	NULL	NULL
BEAI575TF_1	Gene3D	G3DSA:3.30.830.10	no description	IPR011237	Peptidase M16, core	Molecular Function: catalytic activity (GO:0003824), Molecular Function: metal ion binding (GO:0046872)
BEAI575TF_1	HMMPanther	PTHR11851	FAMILY NOT NAMED	NULL	NULL	NULL
BEAI575TF_1	HMMPanther	PTHR11851:SF59	UBIQUINOL-CYTOCHROME C REDUCTASE COMPLEX CORE PROTEIN 2	NULL	NULL	NULL
BEAI575TF_1	HMMPfam	PF00675	Peptidase_M16	IPR011765	Peptidase M16, N-terminal	Molecular Function: metalloendopeptidase activity (GO:0004222), Biological Process: proteolysis (GO:0006508)
BEAI575TF_1	superfamily	SSF63411	LuxS/MPP-like metallohydrolase	IPR011249	Metalloenzyme, LuxS/M16 peptidase-like, metal-binding	Molecular Function: catalytic activity (GO:0003824), Molecular Function: metal ion binding (GO:0046872)
BEAI575TR_1	Gene3D	G3DSA:3.30.830.10	no description	IPR011237	Peptidase M16, core	Molecular Function: catalytic activity (GO:0003824), Molecular Function: metal ion binding (GO:0046872)
BEAI575TR_1	HMMPanther	PTHR11851	FAMILY NOT NAMED	NULL	NULL	NULL
BEAI575TR_1	HMMPanther	PTHR11851:SF59	UBIQUINOL-CYTOCHROME C REDUCTASE COMPLEX CORE PROTEIN 2	NULL	NULL	NULL
BEAI575TR_1	HMMPfam	PF05193	Peptidase_M16_C	IPR007863	Peptidase M16, C-terminal	Molecular Function: metalloendopeptidase activity (GO:0004222), Biological Process: proteolysis (GO:0006508), Molecular Function: zinc ion binding (GO:0008270)
BEAI575TR_1	superfamily	SSF63411	LuxS/MPP-like metallohydrolase	IPR011249	Metalloenzyme, LuxS/M16 peptidase-like, metal-binding	Molecular Function: catalytic activity (GO:0003824), Molecular Function: metal ion binding (GO:0046872)
BEAI587TR_1	Gene3D	G3DSA:3.30.160.60	no description	IPR013087	Zinc finger, C2H2-type/integrase, DNA-binding	Molecular Function: nucleic acid binding (GO:0003676)
BEAI587TR_1	HMMPanther	PTHR24375	FAMILY NOT NAMED	NULL	NULL	NULL
BEAI587TR_1	HMMPanther	PTHR24375:SF381	SUBFAMILY NOT NAMED	NULL	NULL	NULL
BEAI587TR_1	HMMPfam	PF00096	zf-C2H2	IPR007087	Zinc finger, C2H2	Cellular Component: intracellular (GO:0005622), Molecular Function: zinc ion binding (GO:0008270)
BEAI587TR_1	HMMSmart	SM00355	no description	IPR015880	Zinc finger, C2H2-like	Cellular Component: intracellular (GO:0005622), Molecular Function: zinc ion binding (GO:0008270)
BEAI587TR_1	PatternScan	PS00028	ZINC_FINGER_C2H2_1	IPR007087	Zinc finger, C2H2	Cellular Component: intracellular (GO:0005622), Molecular Function: zinc ion binding (GO:0008270)
BEAI587TR_1	ProfileScan	PS50157	ZINC_FINGER_C2H2_2	IPR007087	Zinc finger, C2H2	Cellular Component: intracellular (GO:0005622), Molecular Function: zinc ion binding (GO:0008270)
BEAI587TR_1	superfamily	SSF57667	C2H2 and C2HC zinc fingers	NULL	NULL	NULL
BEAI589TF	Coil	coil	coiled-coil	NULL	NULL	NULL
BEAI589TR	SignalPHMM	SignalP-NN(euk)	signal-peptide	NULL	NULL	NULL
BEAI605TF_1	Gene3D	G3DSA:3.30.420.10	no description	NULL	NULL	NULL
BEAI605TF_1	HMMPanther	PTHR10178	FAMILY NOT NAMED	NULL	NULL	NULL
BEAI605TF_1	HMMPanther	PTHR10178:SF14	RETROVIRUS POLYPROTEIN	NULL	NULL	NULL
BEAI605TF_1	HMMPfam	PF00665	rve	IPR001584	Integrase, catalytic core	Biological Process: DNA integration (GO:0015074)
BEAI605TF_1	superfamily	SSF53098	Ribonuclease H-like	IPR012337	Ribonuclease H-like	Molecular Function: nucleic acid binding (GO:0003676)
BEAI605TR	SignalPHMM	SignalP-NN(euk)	signal-peptide	NULL	NULL	NULL
BEAI610TR_1	Gene3D	G3DSA:2.10.90.10	no description	NULL	NULL	NULL
BEAI610TR_1	HMMPfam	PF00243	NGF	IPR002072	Nerve growth factor-related	Molecular Function: receptor binding (GO:0005102)
BEAI610TR_1	superfamily	SSF57501	Cystine-knot cytokines	NULL	NULL	NULL
BEAI615TF_1	TMHMM	tmhmm	transmembrane_regions	NULL	NULL	NULL
BEAI615TF_1	superfamily	SSF103473	MFS general substrate transporter	IPR016196	Major facilitator superfamily domain, general substrate transporter	NULL
BEAI615TR_1	Gene3D	G3DSA:1.20.1250.20	no description	NULL	NULL	NULL
BEAI615TR_1	HMMPanther	PTHR11360	FAMILY NOT NAMED	NULL	NULL	NULL
BEAI615TR_1	HMMPfam	PF07690	MFS_1	IPR011701	Major facilitator superfamily	Cellular Component: integral to membrane (GO:0016021), Biological Process: transmembrane transport (GO:0055085)
BEAI615TR_1	SignalPHMM	SignalP-NN(euk)	signal-peptide	NULL	NULL	NULL
BEAI615TR_1	TMHMM	tmhmm	transmembrane_regions	NULL	NULL	NULL
BEAI615TR_1	superfamily	SSF103473	MFS general substrate transporter	IPR016196	Major facilitator superfamily domain, general substrate transporter	NULL
BEAI623TF	TMHMM	tmhmm	transmembrane_regions	NULL	NULL	NULL
BEAI623TR	TMHMM	tmhmm	transmembrane_regions	NULL	NULL	NULL
BEAI624TR_1	Gene3D	G3DSA:1.10.1470.20	no description	IPR023102	Fatty acid synthase, domain 2	Molecular Function: fatty acid synthase activity (GO:0004312), Molecular Function: [acyl-carrier-protein] S-acetyltransferase activity (GO:0004313), Molecular Function: [acyl-carrier-protein] S-malonyltransferase activity (GO:0004314), Molecular Function: 3-oxoacyl-[acyl-carrier-protein] synthase activity (GO:0004315), Molecular Function: 3-oxoacyl-[acyl-carrier-protein] reductase (NADPH) activit…
BEAI624TR_1	Gene3D	G3DSA:3.40.50.1820	no description	NULL	NULL	NULL
BEAI624TR_1	HMMPanther	PTHR11712	FAMILY NOT NAMED	IPR000794	Beta-ketoacyl synthase	Molecular Function: catalytic activity (GO:0003824), Biological Process: biosynthetic process (GO:0009058)
BEAI624TR_1	HMMPanther	PTHR11712:SF5	FATTY ACID SYNTHASE	NULL	NULL	NULL
BEAI624TR_1	HMMPfam	PF00975	Thioesterase	IPR001031	Thioesterase	Biological Process: biosynthetic process (GO:0009058), Molecular Function: hydrolase activity, acting on ester bonds (GO:0016788)
BEAI624TR_1	superfamily	SSF53474	alpha/beta-Hydrolases	NULL	NULL	NULL
BEAI630TF	SignalPHMM	SignalP-NN(euk)	signal-peptide	NULL	NULL	NULL
BEAI630TF	TMHMM	tmhmm	transmembrane_regions	NULL	NULL	NULL
BEAI630TR	SignalPHMM	SignalP-NN(euk)	signal-peptide	NULL	NULL	NULL
BEAI632TR_1	HMMPanther	PTHR15922	FAMILY NOT NAMED	NULL	NULL	NULL
BEAI632TR_1	HMMPanther	PTHR15922:SF3	SUBFAMILY NOT NAMED	NULL	NULL	NULL
BEAI639TF_1	Coil	coil	coiled-coil	NULL	NULL	NULL
BEAI641TF_1	Gene3D	G3DSA:3.20.19.10	no description	IPR015928	Aconitase/3-isopropylmalate dehydratase, swivel	Biological Process: metabolic process (GO:0008152)
BEAI641TF_1	HMMPanther	PTHR11670	FAMILY NOT NAMED	IPR015937	Aconitase/isopropylmalate dehydratase	Biological Process: metabolic process (GO:0008152)
BEAI641TF_1	HMMPanther	PTHR11670:SF1	ACONITASE	IPR015934	Aconitase/Iron regulatory protein 2/2-methylisocitrate dehydratase	Biological Process: metabolic process (GO:0008152)
BEAI641TF_1	HMMPfam	PF00694	Aconitase_C	IPR000573	Aconitase A/isopropylmalate dehydratase small subunit, swivel	Biological Process: metabolic process (GO:0008152)
BEAI641TF_1	superfamily	SSF52016	LeuD/IlvD-like	IPR015928	Aconitase/3-isopropylmalate dehydratase, swivel	Biological Process: metabolic process (GO:0008152)
BEAI641TR_1	FPrintScan	PR00415	ACONITASE	IPR001030	Aconitase/3-isopropylmalate dehydratase large subunit, alpha/beta/alpha	Biological Process: metabolic process (GO:0008152)
BEAI641TR_1	Gene3D	G3DSA:3.30.499.10	no description	IPR015931	Aconitase/3-isopropylmalate dehydratase large subunit, alpha/beta/alpha, subdomain 1/3	Biological Process: metabolic process (GO:0008152)
BEAI641TR_1	HMMPanther	PTHR11670	FAMILY NOT NAMED	IPR015937	Aconitase/isopropylmalate dehydratase	Biological Process: metabolic process (GO:0008152)
BEAI641TR_1	HMMPanther	PTHR11670:SF1	ACONITASE	IPR015934	Aconitase/Iron regulatory protein 2/2-methylisocitrate dehydratase	Biological Process: metabolic process (GO:0008152)
BEAI641TR_1	HMMPfam	PF00330	Aconitase	IPR001030	Aconitase/3-isopropylmalate dehydratase large subunit, alpha/beta/alpha	Biological Process: metabolic process (GO:0008152)
BEAI641TR_1	superfamily	SSF53732	Aconitase iron-sulfur domain	IPR001030	Aconitase/3-isopropylmalate dehydratase large subunit, alpha/beta/alpha	Biological Process: metabolic process (GO:0008152)
BEAI647TF	SignalPHMM	SignalP-NN(euk)	signal-peptide	NULL	NULL	NULL
BEAI647TF	TMHMM	tmhmm	transmembrane_regions	NULL	NULL	NULL
BEAI648TF_1	HMMPanther	PTHR10663	GUANYL-NUCLEOTIDE EXCHANGE FACTOR	NULL	NULL	NULL
BEAI648TF_1	HMMPanther	PTHR10663:SF8	GOLGI-SPECIFIC BREFELDIN A-RESISTANCE GUANINE NUCLEOTIDE EXCHANGE FACTOR 1	NULL	NULL	NULL
BEAI655TF	TMHMM	tmhmm	transmembrane_regions	NULL	NULL	NULL
BEAI655TR_1	Gene3D	G3DSA:3.20.20.190	no description	IPR017946	PLC-like phosphodiesterase, TIM beta/alpha-barrel domain	Biological Process: lipid metabolic process (GO:0006629), Molecular Function: phosphoric diester hydrolase activity (GO:0008081)
BEAI655TR_1	superfamily	SSF51695	PLC-like phosphodiesterases	IPR017946	PLC-like phosphodiesterase, TIM beta/alpha-barrel domain	Biological Process: lipid metabolic process (GO:0006629), Molecular Function: phosphoric diester hydrolase activity (GO:0008081)
BEAI661TR_1	HMMPanther	PTHR23137	FAMILY NOT NAMED	IPR011691	Vesicle transport protein, SFT2-like	Biological Process: transport (GO:0006810), Cellular Component: integral to membrane (GO:0016021)
BEAI661TR_1	HMMPfam	PF04178	Got1	IPR007305	Vesicle transport protein, Got1/SFT2-like	Biological Process: vesicle-mediated transport (GO:0016192)
BEAI661TR_1	TMHMM	tmhmm	transmembrane_regions	NULL	NULL	NULL
BEAI662TR_1	FPrintScan	PR00052	FIBRILLARIN	IPR000692	Fibrillarin	Molecular Function: RNA binding (GO:0003723), Biological Process: rRNA processing (GO:0006364), Biological Process: tRNA processing (GO:0008033), Molecular Function: methyltransferase activity (GO:0008168)
BEAI662TR_1	Gene3D	G3DSA:3.30.200.20	no description	NULL	NULL	NULL
BEAI662TR_1	Gene3D	G3DSA:3.40.50.150	no description	NULL	NULL	NULL
BEAI662TR_1	HMMPIR	PIRSF006540	Fibrillarin	IPR000692	Fibrillarin	Molecular Function: RNA binding (GO:0003723), Biological Process: rRNA processing (GO:0006364), Biological Process: tRNA processing (GO:0008033), Molecular Function: methyltransferase activity (GO:0008168)
BEAI662TR_1	HMMPanther	PTHR10335	RRNA 2-O-METHYLTRANSFERASE FIBRILLARIN	IPR000692	Fibrillarin	Molecular Function: RNA binding (GO:0003723), Biological Process: rRNA processing (GO:0006364), Biological Process: tRNA processing (GO:0008033), Molecular Function: methyltransferase activity (GO:0008168)
BEAI662TR_1	HMMPfam	PF01269	Fibrillarin	IPR000692	Fibrillarin	Molecular Function: RNA binding (GO:0003723), Biological Process: rRNA processing (GO:0006364), Biological Process: tRNA processing (GO:0008033), Molecular Function: methyltransferase activity (GO:0008168)
BEAI662TR_1	PatternScan	PS00566	FIBRILLARIN	IPR020813	Fibrillarin, conserved site	Molecular Function: RNA binding (GO:0003723), Biological Process: rRNA processing (GO:0006364), Biological Process: tRNA processing (GO:0008033), Molecular Function: methyltransferase activity (GO:0008168)
BEAI662TR_1	superfamily	SSF53335	S-adenosyl-L-methionine-dependent methyltransferases	NULL	NULL	NULL
BEAI669TR	Coil	coil	coiled-coil	NULL	NULL	NULL
BEAI669TR	TMHMM	tmhmm	transmembrane_regions	NULL	NULL	NULL
BEAI671TF	SignalPHMM	SignalP-NN(euk)	signal-peptide	NULL	NULL	NULL
BEAI671TF	TMHMM	tmhmm	transmembrane_regions	NULL	NULL	NULL
BEAI671TR_1	Gene3D	G3DSA:2.60.210.10	no description	IPR013322	TRAF-type	NULL
BEAI671TR_1	HMMPanther	PTHR10131	TNF RECEPTOR ASSOCIATED FACTOR	NULL	NULL	NULL
BEAI671TR_1	HMMPfam	PF00917	MATH	IPR002083	MATH	Molecular Function: protein binding (GO:0005515)
BEAI671TR_1	ProfileScan	PS50144	MATH	IPR002083	MATH	Molecular Function: protein binding (GO:0005515)
BEAI671TR_1	superfamily	SSF49599	TRAF domain-like	IPR008974	TRAF-like	Molecular Function: protein binding (GO:0005515)
BEAI675TR	TMHMM	tmhmm	transmembrane_regions	NULL	NULL	NULL
BEAI676TF_1	Gene3D	G3DSA:3.40.309.10	no description	IPR016163	Aldehyde dehydrogenase, C-terminal	Biological Process: metabolic process (GO:0008152), Molecular Function: oxidoreductase activity (GO:0016491), Molecular Function: oxidoreductase activity, acting on the aldehyde or oxo group of donors, NAD or NADP as acceptor (GO:0016620), Biological Process: oxidation-reduction process (GO:0055114)
BEAI676TF_1	HMMPanther	PTHR11699	FAMILY NOT NAMED	NULL	NULL	NULL
BEAI676TF_1	HMMPanther	PTHR11699:SF46	ALDEHYDE DEHYDROGENASE	NULL	NULL	NULL
BEAI676TF_1	HMMPfam	PF00171	Aldedh	IPR015590	Aldehyde dehydrogenase domain	Biological Process: metabolic process (GO:0008152), Molecular Function: oxidoreductase activity (GO:0016491), Biological Process: oxidation-reduction process (GO:0055114)
BEAI676TF_1	superfamily	SSF53720	ALDH-like	IPR016161	Aldehyde/histidinol dehydrogenase	Biological Process: metabolic process (GO:0008152), Molecular Function: oxidoreductase activity (GO:0016491), Biological Process: oxidation-reduction process (GO:0055114)
BEAI676TR_1	Gene3D	G3DSA:3.40.605.10	no description	IPR016162	Aldehyde dehydrogenase, N-terminal	Biological Process: metabolic process (GO:0008152), Molecular Function: oxidoreductase activity (GO:0016491), Biological Process: oxidation-reduction process (GO:0055114)
BEAI676TR_1	HMMPanther	PTHR11699	FAMILY NOT NAMED	NULL	NULL	NULL
BEAI676TR_1	HMMPanther	PTHR11699:SF46	ALDEHYDE DEHYDROGENASE	NULL	NULL	NULL
BEAI676TR_1	HMMPfam	PF00171	Aldedh	IPR015590	Aldehyde dehydrogenase domain	Biological Process: metabolic process (GO:0008152), Molecular Function: oxidoreductase activity (GO:0016491), Biological Process: oxidation-reduction process (GO:0055114)
BEAI676TR_1	superfamily	SSF53720	ALDH-like	IPR016161	Aldehyde/histidinol dehydrogenase	Biological Process: metabolic process (GO:0008152), Molecular Function: oxidoreductase activity (GO:0016491), Biological Process: oxidation-reduction process (GO:0055114)
BEAI678TF	SignalPHMM	SignalP-NN(euk)	signal-peptide	NULL	NULL	NULL
BEAI678TF	TMHMM	tmhmm	transmembrane_regions	NULL	NULL	NULL
BEAI678TR_1	HMMPanther	PTHR15416	FAMILY NOT NAMED	NULL	NULL	NULL
BEAI678TR_1	HMMPanther	PTHR15416:SF3	SUBFAMILY NOT NAMED	NULL	NULL	NULL
BEAI678TR_1	HMMPfam	PF02827	PKI	IPR004171	cAMP-dependent protein kinase inhibitor	Molecular Function: cAMP-dependent protein kinase inhibitor activity (GO:0004862), Biological Process: negative regulation of protein kinase activity (GO:0006469)
BEAI686TR_1	HMMPanther	PTHR24031	FAMILY NOT NAMED	NULL	NULL	NULL
BEAI686TR_1	HMMPanther	PTHR24031:SF48	SUBFAMILY NOT NAMED	NULL	NULL	NULL
BEAI688TF	TMHMM	tmhmm	transmembrane_regions	NULL	NULL	NULL
BEAI690TF	TMHMM	tmhmm	transmembrane_regions	NULL	NULL	NULL
BEAI690TR	SignalPHMM	SignalP-NN(euk)	signal-peptide	NULL	NULL	NULL
BEAI690TR	TMHMM	tmhmm	transmembrane_regions	NULL	NULL	NULL
BEAI701TF	TMHMM	tmhmm	transmembrane_regions	NULL	NULL	NULL
BEAI703TF_1	SignalPHMM	SignalP-NN(euk)	signal-peptide	NULL	NULL	NULL
BEAI703TF_1	TMHMM	tmhmm	transmembrane_regions	NULL	NULL	NULL
BEAI703TR_1	TMHMM	tmhmm	transmembrane_regions	NULL	NULL	NULL
BEAI714TR	SignalPHMM	SignalP-NN(euk)	signal-peptide	NULL	NULL	NULL
BEAI714TR	TMHMM	tmhmm	transmembrane_regions	NULL	NULL	NULL
BEAI723TR	TMHMM	tmhmm	transmembrane_regions	NULL	NULL	NULL
BEAI740TF	SignalPHMM	SignalP-NN(euk)	signal-peptide	NULL	NULL	NULL
BEAI740TF	TMHMM	tmhmm	transmembrane_regions	NULL	NULL	NULL
BEAI740TR	SignalPHMM	SignalP-NN(euk)	signal-peptide	NULL	NULL	NULL
BEAI742TF	TMHMM	tmhmm	transmembrane_regions	NULL	NULL	NULL
BEAI742TR	TMHMM	tmhmm	transmembrane_regions	NULL	NULL	NULL
BEAI751TF	TMHMM	tmhmm	transmembrane_regions	NULL	NULL	NULL
BEAI753TF	SignalPHMM	SignalP-NN(euk)	signal-peptide	NULL	NULL	NULL
BEAI753TR_1	Gene3D	G3DSA:2.60.120.260	no description	NULL	NULL	NULL
BEAI753TR_1	HMMPfam	PF00754	F5_F8_type_C	IPR000421	Coagulation factor 5/8 C-terminal type domain	Biological Process: cell adhesion (GO:0007155)
BEAI753TR_1	ProfileScan	PS50022	FA58C_3	IPR000421	Coagulation factor 5/8 C-terminal type domain	Biological Process: cell adhesion (GO:0007155)
BEAI753TR_1	superfamily	SSF49785	Galactose-binding domain-like	IPR008979	Galactose-binding domain-like	NULL
BEAI754TR_1	Gene3D	G3DSA:3.40.50.1820	no description	NULL	NULL	NULL
BEAI754TR_1	HMMPanther	PTHR12277	FAMILY NOT NAMED	NULL	NULL	NULL
BEAI754TR_1	HMMPfam	PF12695	Abhydrolase_5	NULL	NULL	NULL
BEAI754TR_1	superfamily	SSF53474	alpha/beta-Hydrolases	NULL	NULL	NULL
BEAI755TR	TMHMM	tmhmm	transmembrane_regions	NULL	NULL	NULL
BEAI764TR	TMHMM	tmhmm	transmembrane_regions	NULL	NULL	NULL
BEAI766TF	SignalPHMM	SignalP-NN(euk)	signal-peptide	NULL	NULL	NULL
BEAI766TF	TMHMM	tmhmm	transmembrane_regions	NULL	NULL	NULL
BEAI766TR_1	FPrintScan	PR00081	GDHRDH	IPR002347	Glucose/ribitol dehydrogenase	NULL
BEAI766TR_1	Gene3D	G3DSA:3.40.50.720	no description	IPR016040	NAD(P)-binding domain	Molecular Function: nucleotide binding (GO:0000166)
BEAI766TR_1	HMMPanther	PTHR24316	FAMILY NOT NAMED	NULL	NULL	NULL
BEAI766TR_1	HMMPanther	PTHR24316:SF28	SUBFAMILY NOT NAMED	NULL	NULL	NULL
BEAI766TR_1	HMMPfam	PF00106	adh_short	IPR002198	Short-chain dehydrogenase/reductase SDR	Biological Process: metabolic process (GO:0008152), Molecular Function: oxidoreductase activity (GO:0016491)
BEAI766TR_1	superfamily	SSF51735	NAD(P)-binding Rossmann-fold domains	NULL	NULL	NULL
BEAI769TF_1	FPrintScan	PR00071	HMGCOARDTASE	IPR002202	Hydroxymethylglutaryl-CoA reductase, class I/II	Molecular Function: hydroxymethylglutaryl-CoA reductase (NADPH) activity (GO:0004420), Biological Process: coenzyme A metabolic process (GO:0015936), Molecular Function: coenzyme binding (GO:0050662), Biological Process: oxidation-reduction process (GO:0055114)
BEAI769TF_1	Gene3D	G3DSA:3.90.770.10	no description	IPR023074	Hydroxymethylglutaryl-CoA reductase, class I/II, catalytic domain	Molecular Function: hydroxymethylglutaryl-CoA reductase (NADPH) activity (GO:0004420), Biological Process: oxidation-reduction process (GO:0055114)
BEAI769TF_1	HMMPanther	PTHR10572	3-HYDROXY-3-METHYLGLUTARYL-COENZYME A REDUCTASE	IPR002202	Hydroxymethylglutaryl-CoA reductase, class I/II	Molecular Function: hydroxymethylglutaryl-CoA reductase (NADPH) activity (GO:0004420), Biological Process: coenzyme A metabolic process (GO:0015936), Molecular Function: coenzyme binding (GO:0050662), Biological Process: oxidation-reduction process (GO:0055114)
BEAI769TF_1	HMMPfam	PF00368	HMG-CoA_red	IPR002202	Hydroxymethylglutaryl-CoA reductase, class I/II	Molecular Function: hydroxymethylglutaryl-CoA reductase (NADPH) activity (GO:0004420), Biological Process: coenzyme A metabolic process (GO:0015936), Molecular Function: coenzyme binding (GO:0050662), Biological Process: oxidation-reduction process (GO:0055114)
BEAI769TF_1	PatternScan	PS00318	HMG_COA_REDUCTASE_2	IPR023076	Hydroxymethylglutaryl-CoA reductase, class I/II, conserved site	Molecular Function: hydroxymethylglutaryl-CoA reductase (NADPH) activity (GO:0004420), Biological Process: oxidation-reduction process (GO:0055114)
BEAI769TF_1	PatternScan	PS01192	HMG_COA_REDUCTASE_3	IPR023076	Hydroxymethylglutaryl-CoA reductase, class I/II, conserved site	Molecular Function: hydroxymethylglutaryl-CoA reductase (NADPH) activity (GO:0004420), Biological Process: oxidation-reduction process (GO:0055114)
BEAI769TF_1	ProfileScan	PS50065	HMG_COA_REDUCTASE_4	IPR002202	Hydroxymethylglutaryl-CoA reductase, class I/II	Molecular Function: hydroxymethylglutaryl-CoA reductase (NADPH) activity (GO:0004420), Biological Process: coenzyme A metabolic process (GO:0015936), Molecular Function: coenzyme binding (GO:0050662), Biological Process: oxidation-reduction process (GO:0055114)
BEAI769TF_1	superfamily	SSF56542	Substrate-binding domain of HMG-CoA reductase	IPR009029	Hydroxymethylglutaryl-CoA reductase, class I/II, substrate-binding	Biological Process: coenzyme A metabolic process (GO:0015936), Molecular Function: oxidoreductase activity, acting on the CH-OH group of donors, NAD or NADP as acceptor (GO:0016616), Molecular Function: coenzyme binding (GO:0050662), Biological Process: oxidation-reduction process (GO:0055114)
BEAI769TR_1	Gene3D	G3DSA:1.10.3270.10	no description	IPR023282	Hydroxymethylglutaryl-CoA reductase, N-terminal	Molecular Function: hydroxymethylglutaryl-CoA reductase (NADPH) activity (GO:0004420), Biological Process: oxidation-reduction process (GO:0055114)
BEAI769TR_1	HMMPanther	PTHR10572	3-HYDROXY-3-METHYLGLUTARYL-COENZYME A REDUCTASE	IPR002202	Hydroxymethylglutaryl-CoA reductase, class I/II	Molecular Function: hydroxymethylglutaryl-CoA reductase (NADPH) activity (GO:0004420), Biological Process: coenzyme A metabolic process (GO:0015936), Molecular Function: coenzyme binding (GO:0050662), Biological Process: oxidation-reduction process (GO:0055114)
BEAI769TR_1	HMMPfam	PF12349	Sterol-sensing	NULL	NULL	NULL
BEAI769TR_1	ProfileScan	PS50156	SSD	IPR000731	Sterol-sensing domain	Cellular Component: integral to membrane (GO:0016021)
BEAI769TR_1	TMHMM	tmhmm	transmembrane_regions	NULL	NULL	NULL
BEAI772TF	TMHMM	tmhmm	transmembrane_regions	NULL	NULL	NULL
BEAI772TR_1	Gene3D	G3DSA:3.40.390.10	no description	IPR024079	Metallopeptidase, catalytic domain	NULL
BEAI772TR_1	HMMPanther	PTHR11733	FAMILY NOT NAMED	IPR000718	Peptidase M13, neprilysin	Molecular Function: metalloendopeptidase activity (GO:0004222), Biological Process: proteolysis (GO:0006508)
BEAI772TR_1	HMMPanther	PTHR11733:SF30	SUBFAMILY NOT NAMED	NULL	NULL	NULL
BEAI772TR_1	HMMPfam	PF05649	Peptidase_M13_N	IPR008753	Peptidase M13	Biological Process: proteolysis (GO:0006508), Molecular Function: metallopeptidase activity (GO:0008237)
BEAI772TR_1	superfamily	SSF55486	Metalloproteases ("zincins"), catalytic domain	NULL	NULL	NULL
BEAI783TF	TMHMM	tmhmm	transmembrane_regions	NULL	NULL	NULL
BEAI784TR_1	HMMPfam	PF12260	PIP49_C	IPR022049	Uncharacterised protein family FAM69, C-terminal	NULL
BEAI784TR_1	SignalPHMM	SignalP-NN(euk)	signal-peptide	NULL	NULL	NULL
BEAI795TF	TMHMM	tmhmm	transmembrane_regions	NULL	NULL	NULL
TC101_1	HMMPanther	PTHR12274	FAMILY NOT NAMED	NULL	NULL	NULL
TC101_1	HMMSmart	SM00277	no description	IPR000118	Granulin	NULL
TC101_1	superfamily	SSF57277	Granulin repeat	NULL	NULL	NULL
TC102_1	HMMPanther	PTHR12341	FAMILY NOT NAMED	NULL	NULL	NULL
TC103	TMHMM	tmhmm	transmembrane_regions	NULL	NULL	NULL
TC104	TMHMM	tmhmm	transmembrane_regions	NULL	NULL	NULL
TC105	SignalPHMM	SignalP-NN(euk)	signal-peptide	NULL	NULL	NULL
TC105	TMHMM	tmhmm	transmembrane_regions	NULL	NULL	NULL
TC106_1	Gene3D	G3DSA:1.10.10.60	no description	IPR012287	Homeodomain-related	Molecular Function: DNA binding (GO:0003677), Biological Process: regulation of transcription, DNA-dependent (GO:0006355)
TC106_1	HMMPanther	PTHR19303	FAMILY NOT NAMED	NULL	NULL	NULL
TC106_1	HMMPanther	PTHR19303:SF6	POGO TRANSPOSABLE ELEMENT	NULL	NULL	NULL
TC106_1	HMMPfam	PF03184	DDE_1	IPR004875	DDE superfamily endonuclease, CENP-B-like	Molecular Function: nucleic acid binding (GO:0003676)
TC106_1	HMMPfam	PF03221	HTH_Tnp_Tc5	IPR006600	Pogo transposase / Cenp-B / PDC2, DNA-binding HTH domain	NULL
TC106_1	HMMSmart	SM00674	no description	IPR006600	Pogo transposase / Cenp-B / PDC2, DNA-binding HTH domain	NULL
TC106_1	ProfileScan	PS51253	HTH_CENPB	IPR006600	Pogo transposase / Cenp-B / PDC2, DNA-binding HTH domain	NULL
TC106_1	superfamily	SSF46689	Homeodomain-like	IPR009057	Homeodomain-like	Molecular Function: protein binding (GO:0005515)
TC107	TMHMM	tmhmm	transmembrane_regions	NULL	NULL	NULL
TC108_1	HMMPanther	PTHR13234	FAMILY NOT NAMED	IPR004911	Gamma interferon inducible lysosomal thiol reductase GILT	NULL
TC108_1	HMMPanther	PTHR13234:SF7	GAMMA-INTERFERON INDUCIBLE LYSOSOMAL THIOL REDUCTASE (GILT)	NULL	NULL	NULL
TC108_1	HMMPfam	PF03227	GILT	IPR004911	Gamma interferon inducible lysosomal thiol reductase GILT	NULL
TC109_1	Coil	coil	coiled-coil	NULL	NULL	NULL
TC109_1	HMMPanther	PTHR13563	FAMILY NOT NAMED	IPR007356	tRNA (guanine-N1-)-methyltransferase, eukaryotic	NULL
TC109_1	HMMPanther	PTHR13563:SF5	RNA (GUANINE-9-) METHYLTRANSFERASE DOMAIN CONTAINING 1	NULL	NULL	NULL
TC109_1	HMMPfam	PF01746	tRNA_m1G_MT	IPR016009	tRNA (guanine-N1-)-methyltransferase	NULL
TC10_1	HMMPanther	PTHR14315	FAMILY NOT NAMED	IPR009786	Spot 14 family	NULL
TC10_1	HMMPanther	PTHR14315:SF3	GB DEF: GASTRULATION SPECIFIC PROTEIN-LIKE	NULL	NULL	NULL
TC10_1	HMMPfam	PF07084	Spot_14	IPR009786	Spot 14 family	NULL
TC11	SignalPHMM	SignalP-NN(euk)	signal-peptide	NULL	NULL	NULL
TC111_1	Gene3D	G3DSA:1.10.10.60	no description	IPR012287	Homeodomain-related	Molecular Function: DNA binding (GO:0003677), Biological Process: regulation of transcription, DNA-dependent (GO:0006355)
TC111_1	HMMPanther	PTHR19303	FAMILY NOT NAMED	NULL	NULL	NULL
TC111_1	HMMPanther	PTHR19303:SF6	POGO TRANSPOSABLE ELEMENT	NULL	NULL	NULL
TC111_1	HMMPfam	PF03184	DDE_1	IPR004875	DDE superfamily endonuclease, CENP-B-like	Molecular Function: nucleic acid binding (GO:0003676)
TC111_1	ProfileScan	PS51253	HTH_CENPB	IPR006600	Pogo transposase / Cenp-B / PDC2, DNA-binding HTH domain	NULL
TC111_1	superfamily	SSF46689	Homeodomain-like	IPR009057	Homeodomain-like	Molecular Function: protein binding (GO:0005515)
TC112_1	Gene3D	G3DSA:3.60.21.10	no description	NULL	NULL	NULL
TC112_1	HMMPanther	PTHR11124	FAMILY NOT NAMED	IPR000979	Phosphodiesterase MJ0936	Molecular Function: hydrolase activity, acting on ester bonds (GO:0016788)
TC112_1	HMMPfam	PF12850	Metallophos_2	IPR024654	Calcineurin-like phosphoesterase superfamily domain	NULL
TC112_1	HMMTigr	TIGR00040	yfcE: phosphodiesterase, MJ0936 family	IPR000979	Phosphodiesterase MJ0936	Molecular Function: hydrolase activity, acting on ester bonds (GO:0016788)
TC112_1	PatternScan	PS01269	UPF0025	IPR020935	Phosphodiesterase YfcE, conserved site	NULL
TC112_1	SignalPHMM	SignalP-NN(euk)	signal-peptide	NULL	NULL	NULL
TC112_1	superfamily	SSF56300	Metallo-dependent phosphatases	NULL	NULL	NULL
TC113_1	HMMPanther	PTHR10725	THAP DOMAIN-CONTAINING PROTEIN 9	NULL	NULL	NULL
TC113_1	SignalPHMM	SignalP-NN(euk)	signal-peptide	NULL	NULL	NULL
TC114_1	HMMPanther	PTHR13631	FAMILY NOT NAMED	NULL	NULL	NULL
TC114_1	HMMPanther	PTHR13631:SF1	SUBFAMILY NOT NAMED	NULL	NULL	NULL
TC115_1	Coil	coil	coiled-coil	NULL	NULL	NULL
TC115_1	Gene3D	G3DSA:1.10.287.110	no description	IPR001623	Heat shock protein DnaJ, N-terminal	Molecular Function: heat shock protein binding (GO:0031072)
TC115_1	HMMPanther	PTHR24078	FAMILY NOT NAMED	NULL	NULL	NULL
TC115_1	HMMPanther	PTHR24078:SF30	SUBFAMILY NOT NAMED	NULL	NULL	NULL
TC115_1	HMMSmart	SM00717	no description	IPR001005	SANT domain, DNA binding	Molecular Function: DNA binding (GO:0003677)
TC115_1	ProfileScan	PS50090	MYB_LIKE	IPR017877	MYB-like	NULL
TC115_1	SignalPHMM	SignalP-NN(euk)	signal-peptide	NULL	NULL	NULL
TC115_1	TMHMM	tmhmm	transmembrane_regions	NULL	NULL	NULL
TC115_1	superfamily	SSF46689	Homeodomain-like	IPR009057	Homeodomain-like	Molecular Function: protein binding (GO:0005515)
TC116	TMHMM	tmhmm	transmembrane_regions	NULL	NULL	NULL
TC117_1	Gene3D	G3DSA:3.40.50.150	no description	NULL	NULL	NULL
TC117_1	HMMPanther	PTHR23245	FAMILY NOT NAMED	NULL	NULL	NULL
TC117_1	HMMPanther	PTHR23245:SF27	SUBFAMILY NOT NAMED	NULL	NULL	NULL
TC117_1	HMMPfam	PF02475	Met_10	IPR003402	tRNA transferase Trm5/Tyw2	Molecular Function: transferase activity (GO:0016740)
TC117_1	ProfileScan	PS51379	4FE4S_FER_2	IPR017896	4Fe-4S ferredoxin, iron-sulpur binding domain	Molecular Function: iron-sulfur cluster binding (GO:0051536)
TC117_1	SignalPHMM	SignalP-NN(euk)	signal-peptide	NULL	NULL	NULL
TC117_1	superfamily	SSF53335	S-adenosyl-L-methionine-dependent methyltransferases	NULL	NULL	NULL
TC118_1	Gene3D	G3DSA:3.90.550.10	no description	NULL	NULL	NULL
TC118_1	HMMPIR	PIRSF000806	UTP--glucose-1-phosphate uridylyltransferase	IPR016267	UTP--glucose-1-phosphate uridylyltransferase, subgroup	NULL
TC118_1	HMMPanther	PTHR11952	FAMILY NOT NAMED	IPR002618	UTP--glucose-1-phosphate uridylyltransferase	Biological Process: metabolic process (GO:0008152), Molecular Function: nucleotidyltransferase activity (GO:0016779)
TC118_1	HMMPanther	PTHR11952:SF1	UTP-GLUCOSE-1-PHOSPHATE URIDYLYLTRANSFERASE 2 (UDP- GLUCOSE PYROPHOSPHORYLASE 2)	IPR016267	UTP--glucose-1-phosphate uridylyltransferase, subgroup	NULL
TC118_1	HMMPfam	PF01704	UDPGP	IPR002618	UTP--glucose-1-phosphate uridylyltransferase	Biological Process: metabolic process (GO:0008152), Molecular Function: nucleotidyltransferase activity (GO:0016779)
TC118_1	superfamily	SSF53448	Nucleotide-diphospho-sugar transferases	NULL	NULL	NULL
TC120_1	FPrintScan	PR00081	GDHRDH	IPR002347	Glucose/ribitol dehydrogenase	NULL
TC120_1	Gene3D	G3DSA:3.40.50.720	no description	IPR016040	NAD(P)-binding domain	Molecular Function: nucleotide binding (GO:0000166)
TC120_1	HMMPanther	PTHR24318	FAMILY NOT NAMED	NULL	NULL	NULL
TC120_1	HMMPfam	PF00106	adh_short	IPR002198	Short-chain dehydrogenase/reductase SDR	Biological Process: metabolic process (GO:0008152), Molecular Function: oxidoreductase activity (GO:0016491)
TC120_1	HMMTigr	TIGR01500	sepiapter_red: sepiapterin reductase	IPR006393	Sepiapterin reductase	Molecular Function: sepiapterin reductase activity (GO:0004757), Biological Process: tetrahydrobiopterin biosynthetic process (GO:0006729), Biological Process: oxidation-reduction process (GO:0055114)
TC120_1	superfamily	SSF51735	NAD(P)-binding Rossmann-fold domains	NULL	NULL	NULL
TC122_1	HMMPanther	PTHR12011	FAMILY NOT NAMED	NULL	NULL	NULL
TC122_1	HMMPanther	PTHR12011:SF120	PREDICTED: HYPOTHETICAL PROTEIN ISOFORM 2	NULL	NULL	NULL
TC122_1	SignalPHMM	SignalP-NN(euk)	signal-peptide	NULL	NULL	NULL
TC122_1	TMHMM	tmhmm	transmembrane_regions	NULL	NULL	NULL
TC123_1	SignalPHMM	SignalP-NN(euk)	signal-peptide	NULL	NULL	NULL
TC124	SignalPHMM	SignalP-NN(euk)	signal-peptide	NULL	NULL	NULL
TC124	TMHMM	tmhmm	transmembrane_regions	NULL	NULL	NULL
TC125_1	Gene3D	G3DSA:1.10.418.10	no description	IPR001715	Calponin homology domain	Molecular Function: protein binding (GO:0005515)
TC125_1	HMMPanther	PTHR18959	FAMILY NOT NAMED	NULL	NULL	NULL
TC125_1	HMMPanther	PTHR18959:SF3	CALPONIN-RELATED	NULL	NULL	NULL
TC125_1	HMMPfam	PF00307	CH	IPR001715	Calponin homology domain	Molecular Function: protein binding (GO:0005515)
TC125_1	ProfileScan	PS50021	CH	IPR001715	Calponin homology domain	Molecular Function: protein binding (GO:0005515)
TC125_1	superfamily	SSF47576	Calponin-homology domain, CH-domain	IPR001715	Calponin homology domain	Molecular Function: protein binding (GO:0005515)
TC126_1	Coil	coil	coiled-coil	NULL	NULL	NULL
TC126_1	Gene3D	G3DSA:1.10.8.60	no description	NULL	NULL	NULL
TC126_1	Gene3D	G3DSA:3.40.50.300	no description	NULL	NULL	NULL
TC126_1	HMMPanther	PTHR23073	FAMILY NOT NAMED	NULL	NULL	NULL
TC126_1	HMMPanther	PTHR23073:SF7	26S PROTEASE REGULATORY SUBUNIT 6A	NULL	NULL	NULL
TC126_1	HMMPfam	PF00004	AAA	IPR003959	ATPase, AAA-type, core	Molecular Function: ATP binding (GO:0005524)
TC126_1	HMMSmart	SM00382	no description	IPR003593	ATPase, AAA+ type, core	Molecular Function: nucleotide binding (GO:0000166), Molecular Function: nucleoside-triphosphatase activity (GO:0017111)
TC126_1	HMMTigr	TIGR01242	26Sp45: 26S proteasome subunit P45 family	IPR005937	26S proteasome subunit P45	Cellular Component: cytoplasm (GO:0005737), Molecular Function: hydrolase activity (GO:0016787), Biological Process: protein catabolic process (GO:0030163)
TC126_1	PatternScan	PS00674	AAA	IPR003960	ATPase, AAA-type, conserved site	Molecular Function: ATP binding (GO:0005524)
TC126_1	superfamily	SSF52540	P-loop containing nucleoside triphosphate hydrolases	NULL	NULL	NULL
TC127_1	FPrintScan	PR00449	RASTRNSFRMNG	IPR001806	Small GTPase superfamily	Molecular Function: GTP binding (GO:0005525), Biological Process: small GTPase mediated signal transduction (GO:0007264)
TC127_1	Gene3D	G3DSA:3.40.50.300	no description	NULL	NULL	NULL
TC127_1	HMMPanther	PTHR24072	FAMILY NOT NAMED	NULL	NULL	NULL
TC127_1	HMMPfam	PF00071	Ras	IPR001806	Small GTPase superfamily	Molecular Function: GTP binding (GO:0005525), Biological Process: small GTPase mediated signal transduction (GO:0007264)
TC127_1	HMMSmart	SM00174	no description	IPR003578	Small GTPase superfamily, Rho type	Molecular Function: GTP binding (GO:0005525), Cellular Component: intracellular (GO:0005622), Biological Process: small GTPase mediated signal transduction (GO:0007264)
TC127_1	superfamily	SSF52540	P-loop containing nucleoside triphosphate hydrolases	NULL	NULL	NULL
TC129	HMMPanther	PTHR13020	FAMILY NOT NAMED	NULL	NULL	NULL
TC129	HMMPanther	PTHR13020:SF5	UBX DOMAIN-CONTAINING 2	NULL	NULL	NULL
TC129	TMHMM	tmhmm	transmembrane_regions	NULL	NULL	NULL
TC131_1	HMMPanther	PTHR11093	FAMILY NOT NAMED	NULL	NULL	NULL
TC131_1	HMMPfam	PF06068	TIP49	IPR010339	TIP49, C-terminal	Molecular Function: DNA helicase activity (GO:0003678), Molecular Function: ATP binding (GO:0005524)
TC134_1	Gene3D	G3DSA:1.10.1070.11	no description	IPR000403	Phosphatidylinositol 3-/4-kinase, catalytic	Molecular Function: phosphotransferase activity, alcohol group as acceptor (GO:0016773)
TC134_1	HMMPanther	PTHR11139	FAMILY NOT NAMED	NULL	NULL	NULL
TC134_1	HMMPanther	PTHR11139:SF36	SUBFAMILY NOT NAMED	NULL	NULL	NULL
TC134_1	HMMPfam	PF00454	PI3_PI4_kinase	IPR000403	Phosphatidylinositol 3-/4-kinase, catalytic	Molecular Function: phosphotransferase activity, alcohol group as acceptor (GO:0016773)
TC134_1	HMMPfam	PF02260	FATC	IPR003152	PIK-related kinase, FATC	Molecular Function: protein binding (GO:0005515)
TC134_1	HMMSmart	SM00146	no description	IPR000403	Phosphatidylinositol 3-/4-kinase, catalytic	Molecular Function: phosphotransferase activity, alcohol group as acceptor (GO:0016773)
TC134_1	PatternScan	PS00916	PI3_4_KINASE_2	IPR018936	Phosphatidylinositol 3/4-kinase, conserved site	Molecular Function: phosphotransferase activity, alcohol group as acceptor (GO:0016773)
TC134_1	ProfileScan	PS50290	PI3_4_KINASE_3	IPR000403	Phosphatidylinositol 3-/4-kinase, catalytic	Molecular Function: phosphotransferase activity, alcohol group as acceptor (GO:0016773)
TC134_1	ProfileScan	PS51190	FATC	IPR003152	PIK-related kinase, FATC	Molecular Function: protein binding (GO:0005515)
TC134_1	superfamily	SSF56112	Protein kinase-like (PK-like)	IPR011009	Protein kinase-like domain	Molecular Function: transferase activity, transferring phosphorus-containing groups (GO:0016772)
TC135_1	Gene3D	G3DSA:2.30.30.160	no description	NULL	NULL	NULL
TC135_1	HMMPanther	PTHR13793	FAMILY NOT NAMED	NULL	NULL	NULL
TC135_1	HMMPanther	PTHR13793:SF18	BROMODOMAIN AND PHD FINGER-CONTAINING PROTEIN 1, BRPF1	NULL	NULL	NULL
TC135_1	HMMPfam	PF00855	PWWP	IPR000313	PWWP	NULL
TC135_1	HMMSmart	SM00293	no description	IPR000313	PWWP	NULL
TC135_1	ProfileScan	PS50812	PWWP	IPR000313	PWWP	NULL
TC135_1	superfamily	SSF63748	Tudor/PWWP/MBT	NULL	NULL	NULL
TC136	SignalPHMM	SignalP-NN(euk)	signal-peptide	NULL	NULL	NULL
TC136	TMHMM	tmhmm	transmembrane_regions	NULL	NULL	NULL
TC139_1	Coil	coil	coiled-coil	NULL	NULL	NULL
TC139_1	HMMPanther	PTHR13231	FAMILY NOT NAMED	NULL	NULL	NULL
TC13_1	Gene3D	G3DSA:1.10.238.10	no description	IPR011992	EF-hand-like domain	Molecular Function: calcium ion binding (GO:0005509)
TC13_1	HMMPanther	PTHR23049	FAMILY NOT NAMED	NULL	NULL	NULL
TC13_1	HMMPfam	PF00036	efhand	IPR018248	EF-hand	NULL
TC13_1	HMMSmart	SM00054	no description	IPR002048	Calcium-binding EF-hand	Molecular Function: calcium ion binding (GO:0005509)
TC13_1	PatternScan	PS00018	EF_HAND_1	IPR018247	EF-Hand 1, calcium-binding site	NULL
TC13_1	ProfileScan	PS50222	EF_HAND_2	IPR018249	EF-HAND 2	NULL
TC13_1	superfamily	SSF47473	EF-hand	NULL	NULL	NULL
TC141_1	BlastProDom	PD005579	Q9VEA1_DROME_Q9VEA1;	IPR001253	Translation initiation factor 1A (eIF-1A)	Molecular Function: translation initiation factor activity (GO:0003743), Biological Process: translational initiation (GO:0006413)
TC141_1	Gene3D	G3DSA:2.40.50.140	no description	IPR012340	Nucleic acid-binding, OB-fold	NULL
TC141_1	HAMAP	MF_00216	aIF_1A	IPR001253	Translation initiation factor 1A (eIF-1A)	Molecular Function: translation initiation factor activity (GO:0003743), Biological Process: translational initiation (GO:0006413)
TC141_1	HMMPanther	PTHR21668	FAMILY NOT NAMED	IPR001253	Translation initiation factor 1A (eIF-1A)	Molecular Function: translation initiation factor activity (GO:0003743), Biological Process: translational initiation (GO:0006413)
TC141_1	HMMPfam	PF01176	eIF-1a	IPR006196	RNA-binding domain, S1, IF1 type	Molecular Function: RNA binding (GO:0003723), Molecular Function: translation initiation factor activity (GO:0003743), Biological Process: translational initiation (GO:0006413)
TC141_1	HMMSmart	SM00652	no description	IPR001253	Translation initiation factor 1A (eIF-1A)	Molecular Function: translation initiation factor activity (GO:0003743), Biological Process: translational initiation (GO:0006413)
TC141_1	HMMTigr	TIGR00523	eIF-1A: translation initiation factor eIF-1A	IPR001253	Translation initiation factor 1A (eIF-1A)	Molecular Function: translation initiation factor activity (GO:0003743), Biological Process: translational initiation (GO:0006413)
TC141_1	PatternScan	PS01262	IF1A	IPR018104	Translation initiation factor 1A (eIF-1A), conserved site	Molecular Function: translation initiation factor activity (GO:0003743), Biological Process: translational initiation (GO:0006413)
TC141_1	ProfileScan	PS50832	S1_IF1_TYPE	IPR006196	RNA-binding domain, S1, IF1 type	Molecular Function: RNA binding (GO:0003723), Molecular Function: translation initiation factor activity (GO:0003743), Biological Process: translational initiation (GO:0006413)
TC141_1	superfamily	SSF50249	Nucleic acid-binding proteins	IPR016027	Nucleic acid-binding, OB-fold-like	NULL
TC142_1	HMMPanther	PTHR14374	FAMILY NOT NAMED	NULL	NULL	NULL
TC142_1	HMMPfam	PF07919	Gryzun	IPR012880	Domain of unknown function DUF1683, C-terminal	NULL
TC144_1	HMMPanther	PTHR13160	FAMILY NOT NAMED	NULL	NULL	NULL
TC144_1	HMMPfam	PF04756	OST3_OST6	IPR021149	Oligosaccharyl transferase complex, subunit OST3/OST6	NULL
TC144_1	SignalPHMM	SignalP-NN(euk)	signal-peptide	NULL	NULL	NULL
TC144_1	TMHMM	tmhmm	transmembrane_regions	NULL	NULL	NULL
TC145	TMHMM	tmhmm	transmembrane_regions	NULL	NULL	NULL
TC146_1	HMMPanther	PTHR11819	FAMILY NOT NAMED	IPR001734	Sodium/solute symporter	Molecular Function: transporter activity (GO:0005215), Biological Process: transport (GO:0006810), Cellular Component: membrane (GO:0016020), Biological Process: transmembrane transport (GO:0055085)
TC146_1	HMMPanther	PTHR11819:SF20	SUBFAMILY NOT NAMED	NULL	NULL	NULL
TC146_1	HMMPfam	PF00474	SSF	IPR001734	Sodium/solute symporter	Molecular Function: transporter activity (GO:0005215), Biological Process: transport (GO:0006810), Cellular Component: membrane (GO:0016020), Biological Process: transmembrane transport (GO:0055085)
TC146_1	HMMTigr	TIGR00813	sss: transporter, solute:sodium symporter (SSS) fa	IPR019900	Sodium/solute symporter, subgroup	Biological Process: transport (GO:0006810), Cellular Component: membrane (GO:0016020)
TC146_1	ProfileScan	PS50283	NA_SOLUT_SYMP_3	IPR001734	Sodium/solute symporter	Molecular Function: transporter activity (GO:0005215), Biological Process: transport (GO:0006810), Cellular Component: membrane (GO:0016020), Biological Process: transmembrane transport (GO:0055085)
TC146_1	SignalPHMM	SignalP-NN(euk)	signal-peptide	NULL	NULL	NULL
TC146_1	TMHMM	tmhmm	transmembrane_regions	NULL	NULL	NULL
TC147_1	Gene3D	G3DSA:3.40.605.10	no description	IPR016162	Aldehyde dehydrogenase, N-terminal	Biological Process: metabolic process (GO:0008152), Molecular Function: oxidoreductase activity (GO:0016491), Biological Process: oxidation-reduction process (GO:0055114)
TC147_1	HMMPanther	PTHR11699	FAMILY NOT NAMED	NULL	NULL	NULL
TC147_1	HMMPanther	PTHR11699:SF52	ALDEHYDE DEHYDROGENASE PROTEIN 6	NULL	NULL	NULL
TC147_1	HMMPfam	PF00171	Aldedh	IPR015590	Aldehyde dehydrogenase domain	Biological Process: metabolic process (GO:0008152), Molecular Function: oxidoreductase activity (GO:0016491), Biological Process: oxidation-reduction process (GO:0055114)
TC147_1	superfamily	SSF53720	ALDH-like	IPR016161	Aldehyde/histidinol dehydrogenase	Biological Process: metabolic process (GO:0008152), Molecular Function: oxidoreductase activity (GO:0016491), Biological Process: oxidation-reduction process (GO:0055114)
TC148_1	HMMPanther	PTHR10989	ANDROGEN-INDUCED PROTEIN 1-RELATED	NULL	NULL	NULL
TC148_1	HMMPanther	PTHR10989:SF9	ANDROGEN-INDUCED PROTEIN 1-RELATED	NULL	NULL	NULL
TC148_1	HMMPfam	PF04750	Far-17a_AIG1	IPR006838	FAR-17a/AIG1-like protein	Cellular Component: integral to membrane (GO:0016021)
TC148_1	SignalPHMM	SignalP-NN(euk)	signal-peptide	NULL	NULL	NULL
TC148_1	TMHMM	tmhmm	transmembrane_regions	NULL	NULL	NULL
TC14_1	Gene3D	G3DSA:1.20.1510.10	no description	NULL	NULL	NULL
TC14_1	HMMPanther	PTHR11562	FAMILY NOT NAMED	IPR002524	Cation efflux protein	Biological Process: cation transport (GO:0006812), Molecular Function: cation transmembrane transporter activity (GO:0008324), Cellular Component: integral to membrane (GO:0016021), Biological Process: transmembrane transport (GO:0055085)
TC14_1	HMMPanther	PTHR11562:SF10	SUBFAMILY NOT NAMED	NULL	NULL	NULL
TC14_1	HMMPfam	PF01545	Cation_efflux	IPR002524	Cation efflux protein	Biological Process: cation transport (GO:0006812), Molecular Function: cation transmembrane transporter activity (GO:0008324), Cellular Component: integral to membrane (GO:0016021), Biological Process: transmembrane transport (GO:0055085)
TC14_1	HMMTigr	TIGR01297	CDF: cation diffusion facilitator family transport	IPR002524	Cation efflux protein	Biological Process: cation transport (GO:0006812), Molecular Function: cation transmembrane transporter activity (GO:0008324), Cellular Component: integral to membrane (GO:0016021), Biological Process: transmembrane transport (GO:0055085)
TC14_1	SignalPHMM	SignalP-NN(euk)	signal-peptide	NULL	NULL	NULL
TC14_1	TMHMM	tmhmm	transmembrane_regions	NULL	NULL	NULL
TC151	TMHMM	tmhmm	transmembrane_regions	NULL	NULL	NULL
TC153_1	Gene3D	G3DSA:1.20.58.190	no description	IPR016068	Translin, N-terminal	Molecular Function: sequence-specific DNA binding (GO:0043565)
TC153_1	Gene3D	G3DSA:1.20.58.200	no description	IPR016069	Translin, C-terminal	Molecular Function: sequence-specific DNA binding (GO:0043565)
TC153_1	HMMPanther	PTHR10741	TRANSLIN AND TRANSLIN ASSOCIATED PROTEIN X	IPR002848	Translin	Molecular Function: sequence-specific DNA binding (GO:0043565)
TC153_1	HMMPanther	PTHR10741:SF1	TRANSLIN ASSOCIATED FACTOR X	NULL	NULL	NULL
TC153_1	HMMPfam	PF01997	Translin	IPR002848	Translin	Molecular Function: sequence-specific DNA binding (GO:0043565)
TC153_1	superfamily	SSF74784	Translin	IPR002848	Translin	Molecular Function: sequence-specific DNA binding (GO:0043565)
TC155	TMHMM	tmhmm	transmembrane_regions	NULL	NULL	NULL
TC156	TMHMM	tmhmm	transmembrane_regions	NULL	NULL	NULL
TC157_1	FPrintScan	PR00627	GTPRANTC4	IPR002041	Ran GTPase	Molecular Function: GTPase activity (GO:0003924), Molecular Function: GTP binding (GO:0005525), Biological Process: GTP catabolic process (GO:0006184), Biological Process: intracellular protein transport (GO:0006886), Biological Process: nucleocytoplasmic transport (GO:0006913), Biological Process: signal transduction (GO:0007165)
TC157_1	Gene3D	G3DSA:3.40.50.300	no description	NULL	NULL	NULL
TC157_1	HMMPanther	PTHR24071	FAMILY NOT NAMED	NULL	NULL	NULL
TC157_1	HMMPfam	PF00071	Ras	IPR001806	Small GTPase superfamily	Molecular Function: GTP binding (GO:0005525), Biological Process: small GTPase mediated signal transduction (GO:0007264)
TC157_1	HMMSmart	SM00173	no description	IPR020849	Small GTPase superfamily, Ras type	Molecular Function: GTPase activity (GO:0003924), Molecular Function: GTP binding (GO:0005525), Biological Process: GTP catabolic process (GO:0006184), Biological Process: signal transduction (GO:0007165), Cellular Component: membrane (GO:0016020)
TC157_1	HMMSmart	SM00174	no description	IPR003578	Small GTPase superfamily, Rho type	Molecular Function: GTP binding (GO:0005525), Cellular Component: intracellular (GO:0005622), Biological Process: small GTPase mediated signal transduction (GO:0007264)
TC157_1	HMMSmart	SM00175	no description	IPR003579	Small GTPase superfamily, Rab type	Molecular Function: GTP binding (GO:0005525), Biological Process: small GTPase mediated signal transduction (GO:0007264), Biological Process: protein transport (GO:0015031)
TC157_1	HMMSmart	SM00176	no description	IPR002041	Ran GTPase	Molecular Function: GTPase activity (GO:0003924), Molecular Function: GTP binding (GO:0005525), Biological Process: GTP catabolic process (GO:0006184), Biological Process: intracellular protein transport (GO:0006886), Biological Process: nucleocytoplasmic transport (GO:0006913), Biological Process: signal transduction (GO:0007165)
TC157_1	HMMTigr	TIGR00231	small_GTP: small GTP-binding protein domain	IPR005225	Small GTP-binding protein domain	Molecular Function: GTP binding (GO:0005525)
TC157_1	ProfileScan	PS51418	RAN	IPR002041	Ran GTPase	Molecular Function: GTPase activity (GO:0003924), Molecular Function: GTP binding (GO:0005525), Biological Process: GTP catabolic process (GO:0006184), Biological Process: intracellular protein transport (GO:0006886), Biological Process: nucleocytoplasmic transport (GO:0006913), Biological Process: signal transduction (GO:0007165)
TC157_1	superfamily	SSF52540	P-loop containing nucleoside triphosphate hydrolases	NULL	NULL	NULL
TC158_1	HMMPfam	PF00060	Lig_chan	IPR001320	Ionotropic glutamate receptor	Molecular Function: ionotropic glutamate receptor activity (GO:0004970), Molecular Function: extracellular-glutamate-gated ion channel activity (GO:0005234), Cellular Component: membrane (GO:0016020)
TC158_1	SignalPHMM	SignalP-NN(euk)	signal-peptide	NULL	NULL	NULL
TC158_1	TMHMM	tmhmm	transmembrane_regions	NULL	NULL	NULL
TC15_1	BlastProDom	PD013585	Q7ZYE2_XENLA_Q7ZYE2;	IPR004579	DNA repair protein rad10	Molecular Function: damaged DNA binding (GO:0003684), Molecular Function: endonuclease activity (GO:0004519), Cellular Component: nucleus (GO:0005634), Biological Process: DNA repair (GO:0006281)
TC15_1	Gene3D	G3DSA:1.10.150.20	no description	NULL	NULL	NULL
TC15_1	HMMPanther	PTHR12749	FAMILY NOT NAMED	NULL	NULL	NULL
TC15_1	HMMPfam	PF03834	Rad10	IPR004579	DNA repair protein rad10	Molecular Function: damaged DNA binding (GO:0003684), Molecular Function: endonuclease activity (GO:0004519), Cellular Component: nucleus (GO:0005634), Biological Process: DNA repair (GO:0006281)
TC15_1	HMMTigr	TIGR00597	rad10: DNA repair protein rad10	IPR004579	DNA repair protein rad10	Molecular Function: damaged DNA binding (GO:0003684), Molecular Function: endonuclease activity (GO:0004519), Cellular Component: nucleus (GO:0005634), Biological Process: DNA repair (GO:0006281)
TC15_1	superfamily	SSF47781	RuvA domain 2-like	IPR010994	RuvA domain 2-like	NULL
TC15_1	superfamily	SSF52980	Restriction endonuclease-like	IPR011335	Restriction endonuclease, type II-like	NULL
TC163_1	Gene3D	G3DSA:1.20.58.70	no description	NULL	NULL	NULL
TC163_1	HMMPanther	PTHR19957	FAMILY NOT NAMED	NULL	NULL	NULL
TC163_1	HMMPanther	PTHR19957:SF3	SYNTAXIN 5	NULL	NULL	NULL
TC163_1	HMMPfam	PF00804	Syntaxin	IPR006011	Syntaxin, N-terminal	Cellular Component: membrane (GO:0016020)
TC163_1	HMMPfam	PF05739	SNARE	IPR000727	Target SNARE coiled-coil domain	Molecular Function: protein binding (GO:0005515)
TC163_1	HMMSmart	SM00397	no description	IPR000727	Target SNARE coiled-coil domain	Molecular Function: protein binding (GO:0005515)
TC163_1	PatternScan	PS00914	SYNTAXIN	IPR006012	Syntaxin/epimorphin, conserved site	Molecular Function: SNAP receptor activity (GO:0005484), Biological Process: intracellular protein transport (GO:0006886), Cellular Component: membrane (GO:0016020)
TC163_1	ProfileScan	PS50192	T_SNARE	IPR000727	Target SNARE coiled-coil domain	Molecular Function: protein binding (GO:0005515)
TC163_1	superfamily	SSF47661	t-snare proteins	IPR010989	t-SNARE	Cellular Component: membrane (GO:0016020), Biological Process: vesicle-mediated transport (GO:0016192)
TC164	SignalPHMM	SignalP-NN(euk)	signal-peptide	NULL	NULL	NULL
TC164	TMHMM	tmhmm	transmembrane_regions	NULL	NULL	NULL
TC165	SignalPHMM	SignalP-NN(euk)	signal-peptide	NULL	NULL	NULL
TC165	TMHMM	tmhmm	transmembrane_regions	NULL	NULL	NULL
TC166	SignalPHMM	SignalP-NN(euk)	signal-peptide	NULL	NULL	NULL
TC167_1	FPrintScan	PR00449	RASTRNSFRMNG	IPR001806	Small GTPase superfamily	Molecular Function: GTP binding (GO:0005525), Biological Process: small GTPase mediated signal transduction (GO:0007264)
TC167_1	Gene3D	G3DSA:3.40.50.300	no description	NULL	NULL	NULL
TC167_1	HMMPanther	PTHR24073	FAMILY NOT NAMED	NULL	NULL	NULL
TC167_1	HMMPanther	PTHR24073:SF179	SUBFAMILY NOT NAMED	NULL	NULL	NULL
TC167_1	HMMPfam	PF00071	Ras	IPR001806	Small GTPase superfamily	Molecular Function: GTP binding (GO:0005525), Biological Process: small GTPase mediated signal transduction (GO:0007264)
TC167_1	HMMSmart	SM00173	no description	IPR020849	Small GTPase superfamily, Ras type	Molecular Function: GTPase activity (GO:0003924), Molecular Function: GTP binding (GO:0005525), Biological Process: GTP catabolic process (GO:0006184), Biological Process: signal transduction (GO:0007165), Cellular Component: membrane (GO:0016020)
TC167_1	HMMSmart	SM00174	no description	IPR003578	Small GTPase superfamily, Rho type	Molecular Function: GTP binding (GO:0005525), Cellular Component: intracellular (GO:0005622), Biological Process: small GTPase mediated signal transduction (GO:0007264)
TC167_1	HMMSmart	SM00175	no description	IPR003579	Small GTPase superfamily, Rab type	Molecular Function: GTP binding (GO:0005525), Biological Process: small GTPase mediated signal transduction (GO:0007264), Biological Process: protein transport (GO:0015031)
TC167_1	HMMSmart	SM00176	no description	IPR002041	Ran GTPase	Molecular Function: GTPase activity (GO:0003924), Molecular Function: GTP binding (GO:0005525), Biological Process: GTP catabolic process (GO:0006184), Biological Process: intracellular protein transport (GO:0006886), Biological Process: nucleocytoplasmic transport (GO:0006913), Biological Process: signal transduction (GO:0007165)
TC167_1	HMMTigr	TIGR00231	small_GTP: small GTP-binding protein domain	IPR005225	Small GTP-binding protein domain	Molecular Function: GTP binding (GO:0005525)
TC167_1	ProfileScan	PS51419	RAB	NULL	NULL	NULL
TC167_1	superfamily	SSF52540	P-loop containing nucleoside triphosphate hydrolases	NULL	NULL	NULL
TC168_1	Gene3D	G3DSA:2.10.80.10	no description	NULL	NULL	NULL
TC169	SignalPHMM	SignalP-NN(euk)	signal-peptide	NULL	NULL	NULL
TC169	TMHMM	tmhmm	transmembrane_regions	NULL	NULL	NULL
TC16_1	Coil	coil	coiled-coil	NULL	NULL	NULL
TC16_1	FPrintScan	PR00881	L7ARS6FAMILY	IPR018492	Ribosomal protein L7Ae/L8/Nhp2 family	NULL
TC16_1	FPrintScan	PR00882	RIBOSOMALL7A	IPR001921	Ribosomal protein L7A/L8	NULL
TC16_1	Gene3D	G3DSA:3.30.1330.30	no description	NULL	NULL	NULL
TC16_1	HMMPanther	PTHR23105	FAMILY NOT NAMED	NULL	NULL	NULL
TC16_1	HMMPanther	PTHR23105:SF1	60S RIBOSOMAL PROTEIN L7A	IPR001921	Ribosomal protein L7A/L8	NULL
TC16_1	HMMPfam	PF01248	Ribosomal_L7Ae	IPR004038	Ribosomal protein L7Ae/L30e/S12e/Gadd45	NULL
TC16_1	PatternScan	PS01082	RIBOSOMAL_L7AE	IPR004037	Ribosomal protein L7Ae conserved site	Cellular Component: ribonucleoprotein complex (GO:0030529), Biological Process: ribosome biogenesis (GO:0042254)
TC16_1	TMHMM	tmhmm	transmembrane_regions	NULL	NULL	NULL
TC16_1	superfamily	SSF55315	L30e-like	NULL	NULL	NULL
TC170_1	FPrintScan	PR00253	GABAARECEPTR	IPR006028	Gamma-aminobutyric acid A receptor	Biological Process: ion transport (GO:0006811), Cellular Component: integral to membrane (GO:0016021)
TC170_1	Gene3D	G3DSA:1.20.120.370	no description	NULL	NULL	NULL
TC170_1	HMMPanther	PTHR18945	FAMILY NOT NAMED	IPR006201	Neurotransmitter-gated ion-channel	Biological Process: ion transport (GO:0006811), Cellular Component: integral to membrane (GO:0016021)
TC170_1	HMMPanther	PTHR18945:SF26	GLUTAMATE-GATED CHLORIDE CHANNEL	IPR015680	Glutamate-Gated Chloride Channel	NULL
TC170_1	HMMPfam	PF02932	Neur_chan_memb	IPR006029	Neurotransmitter-gated ion-channel transmembrane domain	Biological Process: ion transport (GO:0006811), Cellular Component: membrane (GO:0016020)
TC170_1	SignalPHMM	SignalP-NN(euk)	signal-peptide	NULL	NULL	NULL
TC170_1	TMHMM	tmhmm	transmembrane_regions	NULL	NULL	NULL
TC170_1	superfamily	SSF90112	Neurotransmitter-gated ion-channel transmembrane pore	IPR006029	Neurotransmitter-gated ion-channel transmembrane domain	Biological Process: ion transport (GO:0006811), Cellular Component: membrane (GO:0016020)
TC171_1	Gene3D	G3DSA:2.170.140.10	no description	IPR002557	Chitin binding domain	Cellular Component: extracellular region (GO:0005576), Biological Process: chitin metabolic process (GO:0006030), Molecular Function: chitin binding (GO:0008061)
TC171_1	HMMPanther	PTHR23301	FAMILY NOT NAMED	NULL	NULL	NULL
TC171_1	HMMPfam	PF01607	CBM_14	IPR002557	Chitin binding domain	Cellular Component: extracellular region (GO:0005576), Biological Process: chitin metabolic process (GO:0006030), Molecular Function: chitin binding (GO:0008061)
TC171_1	HMMSmart	SM00494	no description	IPR002557	Chitin binding domain	Cellular Component: extracellular region (GO:0005576), Biological Process: chitin metabolic process (GO:0006030), Molecular Function: chitin binding (GO:0008061)
TC171_1	ProfileScan	PS50940	CHIT_BIND_II	IPR002557	Chitin binding domain	Cellular Component: extracellular region (GO:0005576), Biological Process: chitin metabolic process (GO:0006030), Molecular Function: chitin binding (GO:0008061)
TC171_1	superfamily	SSF57625	Invertebrate chitin-binding proteins	IPR002557	Chitin binding domain	Cellular Component: extracellular region (GO:0005576), Biological Process: chitin metabolic process (GO:0006030), Molecular Function: chitin binding (GO:0008061)
TC173	TMHMM	tmhmm	transmembrane_regions	NULL	NULL	NULL
TC174_1	Gene3D	G3DSA:1.20.1260.10	no description	IPR012347	Ferritin-related	NULL
TC174_1	HMMPanther	PTHR11431	FAMILY NOT NAMED	IPR001519	Ferritin	Molecular Function: binding (GO:0005488), Biological Process: iron ion transport (GO:0006826), Biological Process: cellular iron ion homeostasis (GO:0006879), Molecular Function: ferric iron binding (GO:0008199)
TC174_1	HMMPfam	PF00210	Ferritin	IPR008331	Ferritin/DPS protein domain	Biological Process: cellular iron ion homeostasis (GO:0006879), Molecular Function: ferric iron binding (GO:0008199)
TC174_1	PatternScan	PS00204	FERRITIN_2	IPR014034	Ferritin, conserved site	NULL
TC174_1	ProfileScan	PS50905	FERRITIN_LIKE	IPR009040	Ferritin-like	NULL
TC174_1	superfamily	SSF47240	Ferritin-like	IPR009078	Ferritin/ribonucleotide reductase-like	Molecular Function: oxidoreductase activity (GO:0016491), Molecular Function: transition metal ion binding (GO:0046914), Biological Process: oxidation-reduction process (GO:0055114)
TC175	SignalPHMM	SignalP-NN(euk)	signal-peptide	NULL	NULL	NULL
TC175	TMHMM	tmhmm	transmembrane_regions	NULL	NULL	NULL
TC176	SignalPHMM	SignalP-NN(euk)	signal-peptide	NULL	NULL	NULL
TC178	SignalPHMM	SignalP-NN(euk)	signal-peptide	NULL	NULL	NULL
TC178	TMHMM	tmhmm	transmembrane_regions	NULL	NULL	NULL
TC180_1	FPrintScan	PR01270	HDASUPER	IPR000286	Histone deacetylase superfamily	NULL
TC180_1	FPrintScan	PR01271	HISDACETLASE	IPR003084	Histone deacetylase	Molecular Function: histone deacetylase activity (GO:0004407), Biological Process: histone deacetylation (GO:0016575)
TC180_1	Gene3D	G3DSA:3.40.800.20	no description	IPR023801	Histone deacetylase domain	NULL
TC180_1	HMMPanther	PTHR10625	HISTONE DEACETYLASE	IPR000286	Histone deacetylase superfamily	NULL
TC180_1	HMMPanther	PTHR10625:SF25	HISTONE DEACETYLASE 6 (HD6)	NULL	NULL	NULL
TC180_1	HMMPfam	PF00850	Hist_deacetyl	IPR023801	Histone deacetylase domain	NULL
TC180_1	superfamily	SSF52768	Arginase/deacetylase	NULL	NULL	NULL
TC181_1	HMMPanther	PTHR13107	FAMILY NOT NAMED	NULL	NULL	NULL
TC181_1	HMMPfam	PF05063	MT-A70	IPR007757	MT-A70	Biological Process: nucleobase-containing compound metabolic process (GO:0006139), Molecular Function: methyltransferase activity (GO:0008168)
TC181_1	ProfileScan	PS51143	MT_A70	IPR007757	MT-A70	Biological Process: nucleobase-containing compound metabolic process (GO:0006139), Molecular Function: methyltransferase activity (GO:0008168)
TC182_1	Gene3D	G3DSA:2.60.40.10	no description	IPR013783	Immunoglobulin-like fold	NULL
TC182_1	HMMPanther	PTHR19831	FAMILY NOT NAMED	NULL	NULL	NULL
TC182_1	HMMPanther	PTHR19831:SF16	LACHESIN	NULL	NULL	NULL
TC182_1	HMMPfam	PF07679	I-set	IPR013098	Immunoglobulin I-set	NULL
TC182_1	HMMSmart	SM00408	no description	IPR003598	Immunoglobulin subtype 2	NULL
TC182_1	HMMSmart	SM00408	no description	IPR003598	Immunoglobulin subtype 2	NULL
TC182_1	HMMSmart	SM00409	no description	IPR003599	Immunoglobulin subtype	NULL
TC182_1	HMMSmart	SM00409	no description	IPR003599	Immunoglobulin subtype	NULL
TC182_1	ProfileScan	PS50835	IG_LIKE	IPR007110	Immunoglobulin-like	Molecular Function: protein binding (GO:0005515)
TC182_1	superfamily	SSF48726	Immunoglobulin	NULL	NULL	NULL
TC183_1	Gene3D	G3DSA:3.30.70.330	no description	IPR012677	Nucleotide-binding, alpha-beta plait	Molecular Function: nucleotide binding (GO:0000166)
TC183_1	HMMPanther	PTHR19965	FAMILY NOT NAMED	NULL	NULL	NULL
TC183_1	HMMPfam	PF00076	RRM_1	IPR000504	RNA recognition motif domain	Molecular Function: nucleic acid binding (GO:0003676)
TC183_1	HMMSmart	SM00360	no description	IPR000504	RNA recognition motif domain	Molecular Function: nucleic acid binding (GO:0003676)
TC183_1	ProfileScan	PS50102	RRM	IPR000504	RNA recognition motif domain	Molecular Function: nucleic acid binding (GO:0003676)
TC183_1	superfamily	SSF54928	RNA-binding domain, RBD	NULL	NULL	NULL
TC184_1	HMMPanther	PTHR15197	FAMILY NOT NAMED	NULL	NULL	NULL
TC186	SignalPHMM	SignalP-NN(euk)	signal-peptide	NULL	NULL	NULL
TC187_1	HMMPanther	PTHR11819	FAMILY NOT NAMED	IPR001734	Sodium/solute symporter	Molecular Function: transporter activity (GO:0005215), Biological Process: transport (GO:0006810), Cellular Component: membrane (GO:0016020), Biological Process: transmembrane transport (GO:0055085)
TC187_1	HMMPanther	PTHR11819:SF20	SUBFAMILY NOT NAMED	NULL	NULL	NULL
TC187_1	ProfileScan	PS50283	NA_SOLUT_SYMP_3	IPR001734	Sodium/solute symporter	Molecular Function: transporter activity (GO:0005215), Biological Process: transport (GO:0006810), Cellular Component: membrane (GO:0016020), Biological Process: transmembrane transport (GO:0055085)
TC187_1	SignalPHMM	SignalP-NN(euk)	signal-peptide	NULL	NULL	NULL
TC187_1	TMHMM	tmhmm	transmembrane_regions	NULL	NULL	NULL
TC188_1	Gene3D	G3DSA:2.130.10.10	no description	IPR015943	WD40/YVTN repeat-like-containing domain	Molecular Function: protein binding (GO:0005515)
TC188_1	HMMPanther	PTHR10856	CORONIN	IPR015505	Coronin	NULL
TC188_1	HMMPfam	PF00400	WD40	IPR019781	WD40 repeat, subgroup	NULL
TC188_1	HMMPfam	PF08954	DUF1900	IPR015049	Domain of unknown function DUF1900	NULL
TC188_1	HMMSmart	SM00320	no description	IPR001680	WD40 repeat	Molecular Function: protein binding (GO:0005515)
TC188_1	PatternScan	PS00678	WD_REPEATS_1	IPR019775	WD40 repeat, conserved site	NULL
TC188_1	ProfileScan	PS50082	WD_REPEATS_2	IPR019782	WD40 repeat 2	NULL
TC188_1	ProfileScan	PS50294	WD_REPEATS_REGION	IPR017986	WD40-repeat-containing domain	Molecular Function: protein binding (GO:0005515)
TC188_1	SignalPHMM	SignalP-NN(euk)	signal-peptide	NULL	NULL	NULL
TC188_1	superfamily	SSF50978	WD40 repeat-like	IPR011046	WD40 repeat-like-containing domain	Molecular Function: protein binding (GO:0005515)
TC189	TMHMM	tmhmm	transmembrane_regions	NULL	NULL	NULL
TC191_1	Coil	coil	coiled-coil	NULL	NULL	NULL
TC191_1	HMMPanther	PTHR10321	BRIDGING INTEGRATOR	NULL	NULL	NULL
TC191_1	HMMPanther	PTHR10321:SF17	BRIDGING INTEGRATOR-3	NULL	NULL	NULL
TC191_1	HMMPfam	PF03114	BAR	IPR004148	BAR	Molecular Function: protein binding (GO:0005515), Cellular Component: cytoplasm (GO:0005737)
TC191_1	superfamily	SSF103657	BAR/IMD domain-like	NULL	NULL	NULL
TC192_1	Gene3D	G3DSA:2.10.25.10	no description	NULL	NULL	NULL
TC192_1	Gene3D	G3DSA:2.120.10.30	no description	IPR011042	Six-bladed beta-propeller, TolB-like	NULL
TC192_1	Gene3D	G3DSA:2.120.10.30	no description	IPR011042	Six-bladed beta-propeller, TolB-like	NULL
TC192_1	HMMPanther	PTHR10529	LOW-DENSITY LIPOPROTEIN RECEPTOR-RELATED	NULL	NULL	NULL
TC192_1	HMMPanther	PTHR10529:SF109	LOW-DENSITY LIPOPROTEIN RECEPTOR-RELATED PROTEIN 6	NULL	NULL	NULL
TC192_1	HMMPfam	PF00058	Ldl_recept_b	IPR000033	LDLR class B repeat	NULL
TC192_1	HMMSmart	SM00135	no description	IPR000033	LDLR class B repeat	NULL
TC192_1	ProfileScan	PS51120	LDLRB	IPR000033	LDLR class B repeat	NULL
TC192_1	superfamily	SSF57196	EGF/Laminin	NULL	NULL	NULL
TC192_1	superfamily	SSF63825	YWTD domain	NULL	NULL	NULL
TC193_1	Gene3D	G3DSA:3.30.1250.10	no description	NULL	NULL	NULL
TC193_1	HMMPanther	PTHR10927	RIBOSOME MATURATION PROTEIN SBDS	IPR002140	Ribosome maturation protein SBDS	NULL
TC193_1	HMMPfam	PF01172	SBDS	IPR019783	Ribosome maturation protein SBDS, N-terminal	NULL
TC193_1	HMMPfam	PF09377	SBDS_C	IPR018978	Ribosome maturation protein SBDS, C-terminal	Biological Process: ribosome biogenesis (GO:0042254)
TC193_1	HMMTigr	TIGR00291	RNA_SBDS: rRNA metabolism protein, SBDS family	IPR002140	Ribosome maturation protein SBDS	NULL
TC193_1	PatternScan	PS01267	UPF0023	IPR018023	Ribosome maturation protein SBDS, conserved site	NULL
TC193_1	superfamily	SSF109728	Hypothetical protein AF0491, middle domain	NULL	NULL	NULL
TC193_1	superfamily	SSF89895	FYSH domain	IPR019783	Ribosome maturation protein SBDS, N-terminal	NULL
TC194_1	Gene3D	G3DSA:2.40.10.10	no description	NULL	NULL	NULL
TC194_1	HMMPanther	PTHR24260	FAMILY NOT NAMED	NULL	NULL	NULL
TC194_1	HMMPanther	PTHR24260:SF176	SUBFAMILY NOT NAMED	NULL	NULL	NULL
TC194_1	HMMPfam	PF00089	Trypsin	IPR001254	Peptidase S1/S6, chymotrypsin/Hap	Molecular Function: serine-type endopeptidase activity (GO:0004252), Biological Process: proteolysis (GO:0006508)
TC194_1	HMMSmart	SM00020	no description	IPR001254	Peptidase S1/S6, chymotrypsin/Hap	Molecular Function: serine-type endopeptidase activity (GO:0004252), Biological Process: proteolysis (GO:0006508)
TC194_1	ProfileScan	PS50240	TRYPSIN_DOM	IPR001254	Peptidase S1/S6, chymotrypsin/Hap	Molecular Function: serine-type endopeptidase activity (GO:0004252), Biological Process: proteolysis (GO:0006508)
TC194_1	superfamily	SSF50494	Trypsin-like serine proteases	IPR009003	Peptidase cysteine/serine, trypsin-like	Molecular Function: catalytic activity (GO:0003824)
TC196	TMHMM	tmhmm	transmembrane_regions	NULL	NULL	NULL
TC198_1	HMMPanther	PTHR19446	FAMILY NOT NAMED	NULL	NULL	NULL
TC198_1	HMMPanther	PTHR19446:SF100	REVERSE TRANSCRIPTASE-RELATED	NULL	NULL	NULL
TC198_1	HMMPfam	PF00078	RVT_1	IPR000477	Reverse transcriptase	Molecular Function: RNA binding (GO:0003723), Molecular Function: RNA-directed DNA polymerase activity (GO:0003964), Biological Process: RNA-dependent DNA replication (GO:0006278)
TC199_1	HMMPIR	PIRSF017632	Acid ceramidase	IPR016699	Acid ceramidase-like	Cellular Component: lysosome (GO:0005764), Biological Process: lipid metabolic process (GO:0006629)
TC199_1	HMMPanther	PTHR14223	FAMILY NOT NAMED	NULL	NULL	NULL
TC199_1	HMMPfam	PF02275	CBAH	IPR003199	Choloylglycine hydrolase	Molecular Function: hydrolase activity (GO:0016787)
TC199_1	superfamily	SSF56235	N-terminal nucleophile aminohydrolases (Ntn hydrolases)	NULL	NULL	NULL
TC19_1	Coil	coil	coiled-coil	NULL	NULL	NULL
TC19_1	HMMPanther	PTHR16768	FAMILY NOT NAMED	IPR009533	Protein of unknown function DUF1151	NULL
TC19_1	HMMPfam	PF06625	DUF1151	IPR009533	Protein of unknown function DUF1151	NULL
TC200	TMHMM	tmhmm	transmembrane_regions	NULL	NULL	NULL
TC201_1	Gene3D	G3DSA:3.90.1200.10	no description	NULL	NULL	NULL
TC201_1	HMMPanther	PTHR21064	FAMILY NOT NAMED	NULL	NULL	NULL
TC201_1	HMMPfam	PF01636	APH	IPR002575	Aminoglycoside phosphotransferase	NULL
TC201_1	superfamily	SSF56112	Protein kinase-like (PK-like)	IPR011009	Protein kinase-like domain	Molecular Function: transferase activity, transferring phosphorus-containing groups (GO:0016772)
TC203_1	FPrintScan	PR02050	B14GALTRFASE	IPR003859	Galactosyltransferase, metazoa	Biological Process: carbohydrate metabolic process (GO:0005975), Molecular Function: transferase activity, transferring glycosyl groups (GO:0016757)
TC203_1	Gene3D	G3DSA:3.90.550.10	no description	NULL	NULL	NULL
TC203_1	HMMPanther	PTHR19300	FAMILY NOT NAMED	IPR003859	Galactosyltransferase, metazoa	Biological Process: carbohydrate metabolic process (GO:0005975), Molecular Function: transferase activity, transferring glycosyl groups (GO:0016757)
TC203_1	HMMPanther	PTHR19300:SF7	BETA-1,4-GALACTOSYLTRANSFERASE 3,4-RELATED	NULL	NULL	NULL
TC203_1	HMMPfam	PF02709	Galactosyl_T_2	IPR003859	Galactosyltransferase, metazoa	Biological Process: carbohydrate metabolic process (GO:0005975), Molecular Function: transferase activity, transferring glycosyl groups (GO:0016757)
TC203_1	superfamily	SSF53448	Nucleotide-diphospho-sugar transferases	NULL	NULL	NULL
TC204_1	HMMPfam	PF02893	GRAM	IPR004182	GRAM	NULL
TC204_1	HMMPfam	PF10349	WWbp	IPR018826	WW-domain-binding protein	NULL
TC204_1	superfamily	SSF50729	PH domain-like	NULL	NULL	NULL
TC205	TMHMM	tmhmm	transmembrane_regions	NULL	NULL	NULL
TC206_1	Gene3D	G3DSA:2.20.70.10	no description	IPR001202	WW/Rsp5/WWP	Molecular Function: protein binding (GO:0005515)
TC206_1	HMMPanther	PTHR21737	FAMILY NOT NAMED	NULL	NULL	NULL
TC206_1	HMMPanther	PTHR21737:SF3	POLYGLUTAMINE BINDING PROTEIN 1	NULL	NULL	NULL
TC206_1	ProfileScan	PS50020	WW_DOMAIN_2	IPR001202	WW/Rsp5/WWP	Molecular Function: protein binding (GO:0005515)
TC206_1	superfamily	SSF51045	WW domain	IPR001202	WW/Rsp5/WWP	Molecular Function: protein binding (GO:0005515)
TC207_1	HMMPanther	PTHR14553	FAMILY NOT NAMED	NULL	NULL	NULL
TC207_1	HMMPfam	PF10504	DUF2452	IPR019534	Protein of unknown function DUF2452	NULL
TC208	TMHMM	tmhmm	transmembrane_regions	NULL	NULL	NULL
TC209	TMHMM	tmhmm	transmembrane_regions	NULL	NULL	NULL
TC210_1	Gene3D	G3DSA:2.60.260.20	no description	NULL	NULL	NULL
TC210_1	HMMPanther	PTHR24077	FAMILY NOT NAMED	NULL	NULL	NULL
TC210_1	HMMPanther	PTHR24077:SF88	SUBFAMILY NOT NAMED	NULL	NULL	NULL
TC210_1	HMMPfam	PF01556	DnaJ_C	IPR002939	Chaperone DnaJ, C-terminal	Biological Process: protein folding (GO:0006457), Molecular Function: unfolded protein binding (GO:0051082)
TC210_1	superfamily	SSF49493	HSP40/DnaJ peptide-binding domain	IPR008971	HSP40/DnaJ peptide-binding	Biological Process: protein folding (GO:0006457), Molecular Function: unfolded protein binding (GO:0051082)
TC211_1	superfamily	SSF48726	Immunoglobulin	NULL	NULL	NULL
TC212	TMHMM	tmhmm	transmembrane_regions	NULL	NULL	NULL
TC213_1	ProfileScan	PS50954	LEM	IPR003887	Lamino-associated polypeptide 2/emerin	Cellular Component: nuclear envelope (GO:0005635)
TC214_1	Gene3D	G3DSA:3.30.420.40	no description	NULL	NULL	NULL
TC214_1	HMMPanther	PTHR10196	SUGAR KINASE	IPR000577	Carbohydrate kinase, FGGY	Biological Process: carbohydrate metabolic process (GO:0005975), Molecular Function: phosphotransferase activity, alcohol group as acceptor (GO:0016773)
TC214_1	HMMPanther	PTHR10196:SF8	FGGY CARBOHYDRATE KINASE DOMAIN-CONTAINING PROTEIN	NULL	NULL	NULL
TC214_1	HMMPfam	PF00370	FGGY_N	IPR018484	Carbohydrate kinase, FGGY, N-terminal	Biological Process: carbohydrate metabolic process (GO:0005975), Molecular Function: phosphotransferase activity, alcohol group as acceptor (GO:0016773)
TC214_1	HMMPfam	PF02782	FGGY_C	IPR018485	Carbohydrate kinase, FGGY, C-terminal	Biological Process: carbohydrate metabolic process (GO:0005975), Molecular Function: phosphotransferase activity, alcohol group as acceptor (GO:0016773)
TC214_1	HMMTigr	TIGR01315	5C_CHO_kinase: FGGY-family pentulose kinase	IPR006003	Carbohydrate kinase, FGGY-related	Biological Process: carbohydrate metabolic process (GO:0005975), Molecular Function: phosphotransferase activity, alcohol group as acceptor (GO:0016773)
TC214_1	superfamily	SSF53067	Actin-like ATPase domain	NULL	NULL	NULL
TC215_1	Gene3D	G3DSA:1.10.3260.10	no description	IPR012308	DNA ligase, ATP-dependent, N-terminal	Molecular Function: DNA binding (GO:0003677), Molecular Function: DNA ligase (ATP) activity (GO:0003910), Biological Process: DNA repair (GO:0006281), Biological Process: DNA recombination (GO:0006310)
TC215_1	HMMPanther	PTHR10459	DNA LIGASE	NULL	NULL	NULL
TC215_1	HMMPanther	PTHR10459:SF7	DNA LIGASE IV	NULL	NULL	NULL
TC215_1	HMMPfam	PF01068	DNA_ligase_A_M	IPR012310	DNA ligase, ATP-dependent, central	Molecular Function: DNA ligase (ATP) activity (GO:0003910), Molecular Function: ATP binding (GO:0005524), Biological Process: DNA repair (GO:0006281), Biological Process: DNA recombination (GO:0006310)
TC215_1	HMMPfam	PF04675	DNA_ligase_A_N	IPR012308	DNA ligase, ATP-dependent, N-terminal	Molecular Function: DNA binding (GO:0003677), Molecular Function: DNA ligase (ATP) activity (GO:0003910), Biological Process: DNA repair (GO:0006281), Biological Process: DNA recombination (GO:0006310)
TC215_1	superfamily	SSF117018	ATP-dependent DNA ligase DNA-binding domain	IPR012308	DNA ligase, ATP-dependent, N-terminal	Molecular Function: DNA binding (GO:0003677), Molecular Function: DNA ligase (ATP) activity (GO:0003910), Biological Process: DNA repair (GO:0006281), Biological Process: DNA recombination (GO:0006310)
TC215_1	superfamily	SSF56091	DNA ligase/mRNA capping enzyme, catalytic domain	NULL	NULL	NULL
TC216	SignalPHMM	SignalP-NN(euk)	signal-peptide	NULL	NULL	NULL
TC216	TMHMM	tmhmm	transmembrane_regions	NULL	NULL	NULL
TC217_1	Gene3D	G3DSA:3.40.50.300	no description	NULL	NULL	NULL
TC217_1	HMMPanther	PTHR11384	FAMILY NOT NAMED	NULL	NULL	NULL
TC217_1	HMMPanther	PTHR11384:SF3	ATP-BINDING CASSETTE, SUB-FAMILY D, MEMBER 4 (PEROXISOMAL MEMBRANE PROTEIN 69)	NULL	NULL	NULL
TC217_1	superfamily	SSF52540	P-loop containing nucleoside triphosphate hydrolases	NULL	NULL	NULL
TC218_1	Gene3D	G3DSA:3.40.50.150	no description	NULL	NULL	NULL
TC218_1	HMMPanther	PTHR23108	FAMILY NOT NAMED	NULL	NULL	NULL
TC218_1	HMMPfam	PF10294	Methyltransf_16	IPR019410	Nicotinamide N-methyltransferase, putative	NULL
TC21_1	Gene3D	G3DSA:2.10.110.10	no description	IPR001781	Zinc finger, LIM-type	Molecular Function: zinc ion binding (GO:0008270)
TC21_1	HMMPanther	PTHR24208	FAMILY NOT NAMED	NULL	NULL	NULL
TC21_1	HMMPanther	PTHR24208:SF112	SUBFAMILY NOT NAMED	NULL	NULL	NULL
TC21_1	HMMPfam	PF00412	LIM	IPR001781	Zinc finger, LIM-type	Molecular Function: zinc ion binding (GO:0008270)
TC21_1	HMMSmart	SM00132	no description	IPR001781	Zinc finger, LIM-type	Molecular Function: zinc ion binding (GO:0008270)
TC21_1	PatternScan	PS00478	LIM_DOMAIN_1	IPR001781	Zinc finger, LIM-type	Molecular Function: zinc ion binding (GO:0008270)
TC21_1	ProfileScan	PS50023	LIM_DOMAIN_2	IPR001781	Zinc finger, LIM-type	Molecular Function: zinc ion binding (GO:0008270)
TC21_1	superfamily	SSF57716	Glucocorticoid receptor-like (DNA-binding domain)	NULL	NULL	NULL
TC22	SignalPHMM	SignalP-NN(euk)	signal-peptide	NULL	NULL	NULL
TC220_1	FPrintScan	PR00395	RIBOSOMALS2	IPR001865	Ribosomal protein S2	Molecular Function: structural constituent of ribosome (GO:0003735), Cellular Component: intracellular (GO:0005622), Cellular Component: ribosome (GO:0005840), Biological Process: translation (GO:0006412)
TC220_1	HMMPanther	PTHR11489	FAMILY NOT NAMED	IPR005707	Ribosomal protein S2, eukaryotic/archaeal	Molecular Function: structural constituent of ribosome (GO:0003735), Biological Process: translation (GO:0006412), Cellular Component: small ribosomal subunit (GO:0015935)
TC220_1	HMMPfam	PF00318	Ribosomal_S2	IPR001865	Ribosomal protein S2	Molecular Function: structural constituent of ribosome (GO:0003735), Cellular Component: intracellular (GO:0005622), Cellular Component: ribosome (GO:0005840), Biological Process: translation (GO:0006412)
TC220_1	HMMTigr	TIGR01012	Sa_S2_E_A: ribosomal protein S2	IPR005707	Ribosomal protein S2, eukaryotic/archaeal	Molecular Function: structural constituent of ribosome (GO:0003735), Biological Process: translation (GO:0006412), Cellular Component: small ribosomal subunit (GO:0015935)
TC220_1	PatternScan	PS00963	RIBOSOMAL_S2_2	IPR018130	Ribosomal protein S2, conserved site	Molecular Function: structural constituent of ribosome (GO:0003735), Cellular Component: intracellular (GO:0005622), Cellular Component: ribosome (GO:0005840), Biological Process: translation (GO:0006412)
TC220_1	superfamily	SSF52313	Ribosomal protein S2	IPR023591	Ribosomal protein S2, flavodoxin-like domain	NULL
TC222	TMHMM	tmhmm	transmembrane_regions	NULL	NULL	NULL
TC224_1	HMMPanther	PTHR12555	FAMILY NOT NAMED	IPR004854	Ubiquitin fusion degradation protein UFD1	Biological Process: ubiquitin-dependent protein catabolic process (GO:0006511)
TC224_1	HMMPfam	PF03152	UFD1	IPR004854	Ubiquitin fusion degradation protein UFD1	Biological Process: ubiquitin-dependent protein catabolic process (GO:0006511)
TC226	SignalPHMM	SignalP-NN(euk)	signal-peptide	NULL	NULL	NULL
TC226	TMHMM	tmhmm	transmembrane_regions	NULL	NULL	NULL
TC228	Gene3D	G3DSA:2.130.10.10	no description	IPR015943	WD40/YVTN repeat-like-containing domain	Molecular Function: protein binding (GO:0005515)
TC228	HMMPanther	PTHR22847	FAMILY NOT NAMED	NULL	NULL	NULL
TC228	HMMPfam	PF00400	WD40	IPR019781	WD40 repeat, subgroup	NULL
TC228	PatternScan	PS00678	WD_REPEATS_1	IPR019775	WD40 repeat, conserved site	NULL
TC228	ProfileScan	PS50082	WD_REPEATS_2	IPR019782	WD40 repeat 2	NULL
TC228	ProfileScan	PS50294	WD_REPEATS_REGION	IPR017986	WD40-repeat-containing domain	Molecular Function: protein binding (GO:0005515)
TC228	TMHMM	tmhmm	transmembrane_regions	NULL	NULL	NULL
TC228	superfamily	SSF50998	Quinoprotein alcohol dehydrogenase-like	IPR011047	Quinonprotein alcohol dehydrogenase-like	NULL
TC229	SignalPHMM	SignalP-NN(euk)	signal-peptide	NULL	NULL	NULL
TC230_1	Coil	coil	coiled-coil	NULL	NULL	NULL
TC230_1	Gene3D	G3DSA:3.40.50.10480	no description	NULL	NULL	NULL
TC230_1	HMMPanther	PTHR22734	FAMILY NOT NAMED	NULL	NULL	NULL
TC230_1	HMMPfam	PF04427	Brix	IPR007109	Brix domain	NULL
TC230_1	HMMSmart	SM00879	no description	IPR007109	Brix domain	NULL
TC230_1	ProfileScan	PS50833	BRIX	IPR007109	Brix domain	NULL
TC230_1	superfamily	SSF52954	Class II aaRS ABD-related	IPR004154	Anticodon-binding	Molecular Function: aminoacyl-tRNA ligase activity (GO:0004812), Molecular Function: ATP binding (GO:0005524)
TC231_1	HMMPanther	PTHR11203	FAMILY NOT NAMED	NULL	NULL	NULL
TC231_1	HMMPanther	PTHR11203:SF2	UNCHARACTERIZED	NULL	NULL	NULL
TC232_1	Gene3D	G3DSA:3.30.160.60	no description	IPR013087	Zinc finger, C2H2-type/integrase, DNA-binding	Molecular Function: nucleic acid binding (GO:0003676)
TC232_1	HMMPanther	PTHR19818	FAMILY NOT NAMED	NULL	NULL	NULL
TC232_1	HMMPanther	PTHR19818:SF18	GB DEF: MGC11349 PROTEIN (FRAGMENT)	NULL	NULL	NULL
TC232_1	HMMPfam	PF00096	zf-C2H2	IPR007087	Zinc finger, C2H2	Cellular Component: intracellular (GO:0005622), Molecular Function: zinc ion binding (GO:0008270)
TC232_1	HMMSmart	SM00355	no description	IPR015880	Zinc finger, C2H2-like	Cellular Component: intracellular (GO:0005622), Molecular Function: zinc ion binding (GO:0008270)
TC232_1	PatternScan	PS00028	ZINC_FINGER_C2H2_1	IPR007087	Zinc finger, C2H2	Cellular Component: intracellular (GO:0005622), Molecular Function: zinc ion binding (GO:0008270)
TC232_1	ProfileScan	PS50157	ZINC_FINGER_C2H2_2	IPR007087	Zinc finger, C2H2	Cellular Component: intracellular (GO:0005622), Molecular Function: zinc ion binding (GO:0008270)
TC232_1	superfamily	SSF57667	C2H2 and C2HC zinc fingers	NULL	NULL	NULL
TC233_1	Gene3D	G3DSA:3.40.50.720	no description	IPR016040	NAD(P)-binding domain	Molecular Function: nucleotide binding (GO:0000166)
TC233_1	HMMPanther	PTHR11712	FAMILY NOT NAMED	IPR000794	Beta-ketoacyl synthase	Molecular Function: catalytic activity (GO:0003824), Biological Process: biosynthetic process (GO:0009058)
TC233_1	HMMPanther	PTHR11712:SF5	FATTY ACID SYNTHASE	NULL	NULL	NULL
TC233_1	HMMPfam	PF08659	KR	IPR013968	Polyketide synthase, KR	NULL
TC233_1	HMMSmart	SM00822	no description	IPR020842	Polyketide synthase/Fatty acid synthase, KR	NULL
TC233_1	superfamily	SSF51735	NAD(P)-binding Rossmann-fold domains	NULL	NULL	NULL
TC234_1	Gene3D	G3DSA:2.120.10.30	no description	IPR011042	Six-bladed beta-propeller, TolB-like	NULL
TC234_1	HMMPfam	PF01436	NHL	IPR001258	NHL repeat	Molecular Function: protein binding (GO:0005515)
TC234_1	ProfileScan	PS51125	NHL	IPR013017	NHL repeat, subgroup	NULL
TC235	TMHMM	tmhmm	transmembrane_regions	NULL	NULL	NULL
TC236	SignalPHMM	SignalP-NN(euk)	signal-peptide	NULL	NULL	NULL
TC237_1	FPrintScan	PR00626	CALRETICULIN	IPR001580	Calreticulin/calnexin	Molecular Function: calcium ion binding (GO:0005509)
TC237_1	Gene3D	G3DSA:2.60.120.200	no description	IPR013320	Concanavalin A-like lectin/glucanase, subgroup	NULL
TC237_1	HMMPanther	PTHR11073	FAMILY NOT NAMED	IPR001580	Calreticulin/calnexin	Molecular Function: calcium ion binding (GO:0005509)
TC237_1	HMMPfam	PF00262	Calreticulin	IPR001580	Calreticulin/calnexin	Molecular Function: calcium ion binding (GO:0005509)
TC237_1	PatternScan	PS00803	CALRETICULIN_1	IPR018124	Calreticulin/calnexin, conserved site	Molecular Function: calcium ion binding (GO:0005509)
TC237_1	PatternScan	PS00804	CALRETICULIN_2	IPR018124	Calreticulin/calnexin, conserved site	Molecular Function: calcium ion binding (GO:0005509)
TC237_1	PatternScan	PS00805	CALRETICULIN_REPEAT	IPR018124	Calreticulin/calnexin, conserved site	Molecular Function: calcium ion binding (GO:0005509)
TC237_1	superfamily	SSF49899	Concanavalin A-like lectins/glucanases	IPR008985	Concanavalin A-like lectin/glucanase	NULL
TC238_1	Gene3D	G3DSA:3.40.1280.10	no description	NULL	NULL	NULL
TC238_1	HMMPanther	PTHR12150	FAMILY NOT NAMED	IPR003750	Protein of unknown function DUF171	NULL
TC238_1	HMMPfam	PF02598	DUF171	IPR003750	Protein of unknown function DUF171	NULL
TC238_1	SignalPHMM	SignalP-NN(euk)	signal-peptide	NULL	NULL	NULL
TC238_1	superfamily	SSF50249	Nucleic acid-binding proteins	IPR016027	Nucleic acid-binding, OB-fold-like	NULL
TC238_1	superfamily	SSF75217	alpha/beta knot	NULL	NULL	NULL
TC239_1	FPrintScan	PR00385	P450	IPR001128	Cytochrome P450	Molecular Function: iron ion binding (GO:0005506), Molecular Function: electron carrier activity (GO:0009055), Molecular Function: oxidoreductase activity, acting on paired donors, with incorporation or reduction of molecular oxygen (GO:0016705), Molecular Function: heme binding (GO:0020037), Biological Process: oxidation-reduction process (GO:0055114)
TC239_1	FPrintScan	PR00463	EP450I	IPR002401	Cytochrome P450, E-class, group I	Molecular Function: iron ion binding (GO:0005506), Molecular Function: oxidoreductase activity, acting on paired donors, with incorporation or reduction of molecular oxygen (GO:0016705), Molecular Function: heme binding (GO:0020037), Biological Process: oxidation-reduction process (GO:0055114)
TC239_1	Gene3D	G3DSA:1.10.630.10	no description	IPR001128	Cytochrome P450	Molecular Function: iron ion binding (GO:0005506), Molecular Function: electron carrier activity (GO:0009055), Molecular Function: oxidoreductase activity, acting on paired donors, with incorporation or reduction of molecular oxygen (GO:0016705), Molecular Function: heme binding (GO:0020037), Biological Process: oxidation-reduction process (GO:0055114)
TC239_1	HMMPanther	PTHR24300	FAMILY NOT NAMED	NULL	NULL	NULL
TC239_1	HMMPfam	PF00067	p450	IPR001128	Cytochrome P450	Molecular Function: iron ion binding (GO:0005506), Molecular Function: electron carrier activity (GO:0009055), Molecular Function: oxidoreductase activity, acting on paired donors, with incorporation or reduction of molecular oxygen (GO:0016705), Molecular Function: heme binding (GO:0020037), Biological Process: oxidation-reduction process (GO:0055114)
TC239_1	PatternScan	PS00086	CYTOCHROME_P450	IPR017972	Cytochrome P450, conserved site	Molecular Function: oxidoreductase activity, acting on paired donors, with incorporation or reduction of molecular oxygen (GO:0016705), Biological Process: oxidation-reduction process (GO:0055114)
TC239_1	superfamily	SSF48264	Cytochrome P450	IPR001128	Cytochrome P450	Molecular Function: iron ion binding (GO:0005506), Molecular Function: electron carrier activity (GO:0009055), Molecular Function: oxidoreductase activity, acting on paired donors, with incorporation or reduction of molecular oxygen (GO:0016705), Molecular Function: heme binding (GO:0020037), Biological Process: oxidation-reduction process (GO:0055114)
TC23_1	FPrintScan	PR00947	CUTICLE	IPR000618	Insect cuticle protein	Molecular Function: structural constituent of cuticle (GO:0042302)
TC23_1	HMMPanther	PTHR10380	FAMILY NOT NAMED	NULL	NULL	NULL
TC23_1	HMMPfam	PF00379	Chitin_bind_4	IPR000618	Insect cuticle protein	Molecular Function: structural constituent of cuticle (GO:0042302)
TC23_1	PatternScan	PS00233	CHIT_BIND_RR_1	IPR000618	Insect cuticle protein	Molecular Function: structural constituent of cuticle (GO:0042302)
TC23_1	ProfileScan	PS51155	CHIT_BIND_RR_2	IPR000618	Insect cuticle protein	Molecular Function: structural constituent of cuticle (GO:0042302)
TC240_1	FPrintScan	PR00080	SDRFAMILY	IPR002198	Short-chain dehydrogenase/reductase SDR	Biological Process: metabolic process (GO:0008152), Molecular Function: oxidoreductase activity (GO:0016491)
TC240_1	FPrintScan	PR00081	GDHRDH	IPR002347	Glucose/ribitol dehydrogenase	NULL
TC240_1	Gene3D	G3DSA:3.40.50.720	no description	IPR016040	NAD(P)-binding domain	Molecular Function: nucleotide binding (GO:0000166)
TC240_1	HMMPanther	PTHR24310	FAMILY NOT NAMED	NULL	NULL	NULL
TC240_1	HMMPanther	PTHR24310:SF33	SUBFAMILY NOT NAMED	NULL	NULL	NULL
TC240_1	HMMPfam	PF00106	adh_short	IPR002198	Short-chain dehydrogenase/reductase SDR	Biological Process: metabolic process (GO:0008152), Molecular Function: oxidoreductase activity (GO:0016491)
TC240_1	SignalPHMM	SignalP-NN(euk)	signal-peptide	NULL	NULL	NULL
TC240_1	superfamily	SSF51735	NAD(P)-binding Rossmann-fold domains	NULL	NULL	NULL
TC241_1	Gene3D	G3DSA:1.25.10.10	no description	IPR011989	Armadillo-like helical	Molecular Function: binding (GO:0005488)
TC241_1	HMMPanther	PTHR10648	SERINE/THREONINE-PROTEIN PHOSPHATASE PP2A 65 KDA REGULATORY SUBUNIT	NULL	NULL	NULL
TC241_1	HMMPanther	PTHR10648:SF3	SERINE/THREONINE-PROTEIN PHOSPHATASE 2A 65 KDA REGULATORY SUBUNIT A BETA ISOFORM	NULL	NULL	NULL
TC241_1	ProfileScan	PS50077	HEAT_REPEAT	IPR021133	HEAT, type 2	NULL
TC241_1	superfamily	SSF48371	ARM repeat	IPR016024	Armadillo-type fold	Molecular Function: binding (GO:0005488)
TC242	TMHMM	tmhmm	transmembrane_regions	NULL	NULL	NULL
TC243_1	Gene3D	G3DSA:1.25.40.180	no description	IPR016021	MIF4-like, type 1/2/3	Biological Process: RNA metabolic process (GO:0016070)
TC243_1	HMMPanther	PTHR14208	FAMILY NOT NAMED	NULL	NULL	NULL
TC243_1	HMMPfam	PF02020	W2	IPR003307	eIF4-gamma/eIF5/eIF2-epsilon	Molecular Function: binding (GO:0005488)
TC243_1	HMMSmart	SM00515	no description	IPR003307	eIF4-gamma/eIF5/eIF2-epsilon	Molecular Function: binding (GO:0005488)
TC243_1	ProfileScan	PS51363	W2	IPR003307	eIF4-gamma/eIF5/eIF2-epsilon	Molecular Function: binding (GO:0005488)
TC243_1	superfamily	SSF48371	ARM repeat	IPR016024	Armadillo-type fold	Molecular Function: binding (GO:0005488)
TC245_1	HMMPanther	PTHR10394	40S RIBOSOMAL PROTEIN S8	IPR001047	Ribosomal protein S8e	Molecular Function: structural constituent of ribosome (GO:0003735), Cellular Component: intracellular (GO:0005622), Cellular Component: ribosome (GO:0005840), Biological Process: translation (GO:0006412)
TC245_1	HMMPfam	PF01201	Ribosomal_S8e	IPR022309	Ribosomal protein S8e/ribosomal biogenesis NSA2	NULL
TC245_1	HMMTigr	TIGR00307	S8e: ribosomal protein S8.e	IPR001047	Ribosomal protein S8e	Molecular Function: structural constituent of ribosome (GO:0003735), Cellular Component: intracellular (GO:0005622), Cellular Component: ribosome (GO:0005840), Biological Process: translation (GO:0006412)
TC245_1	PatternScan	PS01193	RIBOSOMAL_S8E	IPR018283	Ribosomal protein S8e, conserved site	Molecular Function: structural constituent of ribosome (GO:0003735), Cellular Component: intracellular (GO:0005622), Cellular Component: ribosome (GO:0005840), Biological Process: translation (GO:0006412)
TC246	SignalPHMM	SignalP-NN(euk)	signal-peptide	NULL	NULL	NULL
TC246	TMHMM	tmhmm	transmembrane_regions	NULL	NULL	NULL
TC248	TMHMM	tmhmm	transmembrane_regions	NULL	NULL	NULL
TC249_1	Gene3D	G3DSA:3.10.110.10	no description	IPR016135	Ubiquitin-conjugating enzyme/RWD-like	NULL
TC249_1	HMMPanther	PTHR24067	FAMILY NOT NAMED	NULL	NULL	NULL
TC249_1	HMMPanther	PTHR24067:SF19	SUBFAMILY NOT NAMED	NULL	NULL	NULL
TC249_1	HMMPfam	PF00179	UQ_con	IPR000608	Ubiquitin-conjugating enzyme, E2	Molecular Function: acid-amino acid ligase activity (GO:0016881)
TC249_1	PatternScan	PS00183	UBIQUITIN_CONJUGAT_1	IPR023313	Ubiquitin-conjugating enzyme, active site	NULL
TC249_1	ProfileScan	PS50127	UBIQUITIN_CONJUGAT_2	IPR000608	Ubiquitin-conjugating enzyme, E2	Molecular Function: acid-amino acid ligase activity (GO:0016881)
TC249_1	superfamily	SSF54495	UBC-like	IPR016135	Ubiquitin-conjugating enzyme/RWD-like	NULL
TC24_1	Gene3D	G3DSA:3.30.110.20	no description	NULL	NULL	NULL
TC24_1	HMMPIR	PIRSF036572	RNase P/MRP, p20 subunit	IPR014612	Ribonuclease P/MRP, subunit p20	Molecular Function: ribonuclease P activity (GO:0004526), Cellular Component: nucleus (GO:0005634), Biological Process: tRNA processing (GO:0008033)
TC24_1	HMMPanther	PTHR15314	FAMILY NOT NAMED	NULL	NULL	NULL
TC24_1	HMMPfam	PF01918	Alba	IPR002775	DNA/RNA-binding protein Alba-like	Molecular Function: nucleic acid binding (GO:0003676)
TC24_1	superfamily	SSF82704	AlbA-like	NULL	NULL	NULL
TC250_1	HMMPanther	PTHR24023	FAMILY NOT NAMED	NULL	NULL	NULL
TC250_1	HMMPanther	PTHR24023:SF114	SUBFAMILY NOT NAMED	NULL	NULL	NULL
TC250_1	HMMPfam	PF01391	Collagen	IPR008160	Collagen triple helix repeat	NULL
TC251	SignalPHMM	SignalP-NN(euk)	signal-peptide	NULL	NULL	NULL
TC254	TMHMM	tmhmm	transmembrane_regions	NULL	NULL	NULL
TC256	TMHMM	tmhmm	transmembrane_regions	NULL	NULL	NULL
TC257_1	FPrintScan	PR00193	MYOSINHEAVY	IPR001609	Myosin head, motor domain	Molecular Function: motor activity (GO:0003774), Molecular Function: ATP binding (GO:0005524), Cellular Component: myosin complex (GO:0016459)
TC257_1	Gene3D	G3DSA:3.40.50.300	no description	NULL	NULL	NULL
TC257_1	HMMPanther	PTHR13140	FAMILY NOT NAMED	NULL	NULL	NULL
TC257_1	HMMPanther	PTHR13140:SF27	MYOSIN VII	NULL	NULL	NULL
TC257_1	HMMPfam	PF00063	Myosin_head	IPR001609	Myosin head, motor domain	Molecular Function: motor activity (GO:0003774), Molecular Function: ATP binding (GO:0005524), Cellular Component: myosin complex (GO:0016459)
TC257_1	HMMSmart	SM00242	no description	IPR001609	Myosin head, motor domain	Molecular Function: motor activity (GO:0003774), Molecular Function: ATP binding (GO:0005524), Cellular Component: myosin complex (GO:0016459)
TC257_1	superfamily	SSF52540	P-loop containing nucleoside triphosphate hydrolases	NULL	NULL	NULL
TC258_1	Gene3D	G3DSA:3.30.360.20	no description	IPR013791	RNA 3'-terminal phosphate cyclase, subset, insert domain	Biological Process: RNA processing (GO:0006396), Molecular Function: ligase activity, forming phosphoric ester bonds (GO:0016886)
TC258_1	Gene3D	G3DSA:3.65.10.20	no description	IPR023797	RNA 3'-terminal phosphate cyclase domain	NULL
TC258_1	HMMPanther	PTHR11096	FAMILY NOT NAMED	IPR000228	RNA 3'-terminal phosphate cyclase	Biological Process: RNA processing (GO:0006396)
TC258_1	HMMPfam	PF01137	RTC	IPR023797	RNA 3'-terminal phosphate cyclase domain	NULL
TC258_1	HMMPfam	PF05189	RTC_insert	IPR013796	RNA 3'-terminal phosphate cyclase, insert domain	NULL
TC258_1	PatternScan	PS01287	RTC	IPR020719	RNA 3'-terminal phosphate cyclase-like, conserved site	NULL
TC258_1	superfamily	SSF52913	RNA 3'-terminal phosphate cyclase, RPTC, insert domain	IPR013791	RNA 3'-terminal phosphate cyclase, subset, insert domain	Biological Process: RNA processing (GO:0006396), Molecular Function: ligase activity, forming phosphoric ester bonds (GO:0016886)
TC258_1	superfamily	SSF55205	EPT/RTPC-like	IPR013792	RNA 3'-terminal phosphate cyclase/enolpyruvate transferase, alpha/beta	Molecular Function: catalytic activity (GO:0003824)
TC259	TMHMM	tmhmm	transmembrane_regions	NULL	NULL	NULL
TC25_1	Gene3D	G3DSA:3.30.160.20	no description	IPR014720	Double-stranded RNA-binding-like	Molecular Function: RNA binding (GO:0003723), Cellular Component: intracellular (GO:0005622)
TC25_1	Gene3D	G3DSA:3.30.230.10	no description	IPR014721	Ribosomal protein S5 domain 2-type fold, subgroup	NULL
TC25_1	HMMPanther	PTHR13718	FAMILY NOT NAMED	IPR000851	Ribosomal protein S5	Molecular Function: structural constituent of ribosome (GO:0003735), Cellular Component: intracellular (GO:0005622), Cellular Component: ribosome (GO:0005840), Biological Process: translation (GO:0006412)
TC25_1	HMMPanther	PTHR13718:SF48	MGC89305 PROTEIN (RIBOSOMAL PROTEIN S2)	NULL	NULL	NULL
TC25_1	HMMPfam	PF00333	Ribosomal_S5	IPR013810	Ribosomal protein S5, N-terminal	Molecular Function: RNA binding (GO:0003723), Molecular Function: structural constituent of ribosome (GO:0003735), Cellular Component: intracellular (GO:0005622), Cellular Component: ribosome (GO:0005840), Biological Process: translation (GO:0006412)
TC25_1	HMMPfam	PF03719	Ribosomal_S5_C	IPR005324	Ribosomal protein S5, C-terminal	Molecular Function: structural constituent of ribosome (GO:0003735), Cellular Component: intracellular (GO:0005622), Cellular Component: ribosome (GO:0005840), Biological Process: translation (GO:0006412)
TC25_1	HMMTigr	TIGR01020	rpsE_arch: ribosomal protein S5	IPR005711	Ribosomal protein S5, eukaryotic/archaeal	Molecular Function: structural constituent of ribosome (GO:0003735), Biological Process: translation (GO:0006412), Cellular Component: small ribosomal subunit (GO:0015935)
TC25_1	PatternScan	PS00585	RIBOSOMAL_S5	IPR018192	Ribosomal protein S5, N-terminal, conserved site	NULL
TC25_1	ProfileScan	PS50881	S5_DSRBD	IPR013810	Ribosomal protein S5, N-terminal	Molecular Function: RNA binding (GO:0003723), Molecular Function: structural constituent of ribosome (GO:0003735), Cellular Component: intracellular (GO:0005622), Cellular Component: ribosome (GO:0005840), Biological Process: translation (GO:0006412)
TC25_1	superfamily	SSF54211	Ribosomal protein S5 domain 2-like	IPR020568	Ribosomal protein S5 domain 2-type fold	NULL
TC25_1	superfamily	SSF54768	dsRNA-binding domain-like	NULL	NULL	NULL
TC261_1	Gene3D	G3DSA:4.10.400.10	no description	IPR002172	Low-density lipoprotein (LDL) receptor class A repeat	Molecular Function: protein binding (GO:0005515)
TC261_1	TMHMM	tmhmm	transmembrane_regions	NULL	NULL	NULL
TC262_1	Gene3D	G3DSA:2.30.30.210	no description	IPR002730	Ribonuclease P/MRP, subunit p29	Cellular Component: ribonuclease MRP complex (GO:0000172), Molecular Function: RNA binding (GO:0003723), Molecular Function: ribonuclease activity (GO:0004540), Biological Process: rRNA processing (GO:0006364), Biological Process: mRNA cleavage (GO:0006379), Biological Process: tRNA processing (GO:0008033), Cellular Component: ribonuclease P complex (GO:0030677)
TC262_1	HMMPanther	PTHR13348	FAMILY NOT NAMED	NULL	NULL	NULL
TC262_1	HMMPfam	PF01868	UPF0086	IPR002730	Ribonuclease P/MRP, subunit p29	Cellular Component: ribonuclease MRP complex (GO:0000172), Molecular Function: RNA binding (GO:0003723), Molecular Function: ribonuclease activity (GO:0004540), Biological Process: rRNA processing (GO:0006364), Biological Process: mRNA cleavage (GO:0006379), Biological Process: tRNA processing (GO:0008033), Cellular Component: ribonuclease P complex (GO:0030677)
TC262_1	HMMSmart	SM00538	no description	IPR002730	Ribonuclease P/MRP, subunit p29	Cellular Component: ribonuclease MRP complex (GO:0000172), Molecular Function: RNA binding (GO:0003723), Molecular Function: ribonuclease activity (GO:0004540), Biological Process: rRNA processing (GO:0006364), Biological Process: mRNA cleavage (GO:0006379), Biological Process: tRNA processing (GO:0008033), Cellular Component: ribonuclease P complex (GO:0030677)
TC262_1	superfamily	SSF101744	Rof/RNase P subunit-like	IPR023534	Rof/RNase P-like	NULL
TC265_1	HMMPanther	PTHR11254	FAMILY NOT NAMED	NULL	NULL	NULL
TC265_1	HMMPanther	PTHR11254:SF75	E3 LIGASE FOR INHIBIN RECEPTOR	NULL	NULL	NULL
TC265_1	HMMPfam	PF00632	HECT	IPR000569	HECT	Cellular Component: intracellular (GO:0005622), Biological Process: protein modification process (GO:0006464), Molecular Function: acid-amino acid ligase activity (GO:0016881)
TC265_1	ProfileScan	PS50237	HECT	IPR000569	HECT	Cellular Component: intracellular (GO:0005622), Biological Process: protein modification process (GO:0006464), Molecular Function: acid-amino acid ligase activity (GO:0016881)
TC265_1	superfamily	SSF56204	Hect, E3 ligase catalytic domain	IPR000569	HECT	Cellular Component: intracellular (GO:0005622), Biological Process: protein modification process (GO:0006464), Molecular Function: acid-amino acid ligase activity (GO:0016881)
TC266	SignalPHMM	SignalP-NN(euk)	signal-peptide	NULL	NULL	NULL
TC268	SignalPHMM	SignalP-NN(euk)	signal-peptide	NULL	NULL	NULL
TC269_1	HMMPanther	PTHR19303	FAMILY NOT NAMED	NULL	NULL	NULL
TC269_1	HMMPanther	PTHR19303:SF6	POGO TRANSPOSABLE ELEMENT	NULL	NULL	NULL
TC26_1	Coil	coil	coiled-coil	NULL	NULL	NULL
TC26_1	HMMPanther	PTHR13793	FAMILY NOT NAMED	NULL	NULL	NULL
TC26_1	HMMPanther	PTHR13793:SF1	PHD FINGER PROTEIN	NULL	NULL	NULL
TC270_1	Gene3D	G3DSA:2.60.120.10	no description	IPR014710	RmlC-like jelly roll fold	NULL
TC270_1	HMMPanther	PTHR23418	FAMILY NOT NAMED	IPR004313	Acireductone dioxygenase ARD family	Molecular Function: acireductone dioxygenase [iron(II)-requiring] activity (GO:0010309), Biological Process: oxidation-reduction process (GO:0055114)
TC270_1	HMMPfam	PF03079	ARD	IPR004313	Acireductone dioxygenase ARD family	Molecular Function: acireductone dioxygenase [iron(II)-requiring] activity (GO:0010309), Biological Process: oxidation-reduction process (GO:0055114)
TC270_1	superfamily	SSF51182	RmlC-like cupins	IPR011051	Cupin, RmlC-type	NULL
TC271_1	Coil	coil	coiled-coil	NULL	NULL	NULL
TC271_1	HMMPanther	PTHR13464	FAMILY NOT NAMED	IPR012479	HCNGP-like	NULL
TC271_1	HMMPfam	PF07818	HCNGP	IPR012479	HCNGP-like	NULL
TC272_1	Gene3D	G3DSA:3.30.160.60	no description	IPR013087	Zinc finger, C2H2-type/integrase, DNA-binding	Molecular Function: nucleic acid binding (GO:0003676)
TC272_1	HMMPanther	PTHR24377	FAMILY NOT NAMED	NULL	NULL	NULL
TC272_1	HMMPanther	PTHR24377:SF381	SUBFAMILY NOT NAMED	NULL	NULL	NULL
TC272_1	HMMPfam	PF00096	zf-C2H2	IPR007087	Zinc finger, C2H2	Cellular Component: intracellular (GO:0005622), Molecular Function: zinc ion binding (GO:0008270)
TC272_1	HMMSmart	SM00355	no description	IPR015880	Zinc finger, C2H2-like	Cellular Component: intracellular (GO:0005622), Molecular Function: zinc ion binding (GO:0008270)
TC272_1	PatternScan	PS00028	ZINC_FINGER_C2H2_1	IPR007087	Zinc finger, C2H2	Cellular Component: intracellular (GO:0005622), Molecular Function: zinc ion binding (GO:0008270)
TC272_1	ProfileScan	PS50157	ZINC_FINGER_C2H2_2	IPR007087	Zinc finger, C2H2	Cellular Component: intracellular (GO:0005622), Molecular Function: zinc ion binding (GO:0008270)
TC272_1	superfamily	SSF57667	C2H2 and C2HC zinc fingers	NULL	NULL	NULL
TC274	TMHMM	tmhmm	transmembrane_regions	NULL	NULL	NULL
TC275	SignalPHMM	SignalP-NN(euk)	signal-peptide	NULL	NULL	NULL
TC277_1	HMMPanther	PTHR12461	FAMILY NOT NAMED	NULL	NULL	NULL
TC277_1	HMMPanther	PTHR12461:SF2	PLA2G4B	NULL	NULL	NULL
TC277_1	HMMSmart	SM00558	no description	IPR003347	Transcription factor jumonji/aspartyl beta-hydroxylase	Molecular Function: protein binding (GO:0005515)
TC277_1	ProfileScan	PS51184	JMJC	IPR003347	Transcription factor jumonji/aspartyl beta-hydroxylase	Molecular Function: protein binding (GO:0005515)
TC277_1	superfamily	SSF51197	Clavaminate synthase-like	NULL	NULL	NULL
TC278_1	HMMPanther	PTHR12214	FAMILY NOT NAMED	IPR012890	GC-rich sequence DNA-binding factor	Molecular Function: DNA binding (GO:0003677), Molecular Function: sequence-specific DNA binding transcription factor activity (GO:0003700), Cellular Component: nucleus (GO:0005634), Biological Process: regulation of transcription, DNA-dependent (GO:0006355)
TC278_1	HMMPfam	PF07842	GCFC	IPR022783	GC-rich sequence DNA-binding factor domain	Molecular Function: DNA binding (GO:0003677), Cellular Component: nucleus (GO:0005634), Biological Process: regulation of transcription, DNA-dependent (GO:0006355)
TC280	SignalPHMM	SignalP-NN(euk)	signal-peptide	NULL	NULL	NULL
TC280	TMHMM	tmhmm	transmembrane_regions	NULL	NULL	NULL
TC282_1	Gene3D	G3DSA:3.30.160.20	no description	IPR014720	Double-stranded RNA-binding-like	Molecular Function: RNA binding (GO:0003723), Cellular Component: intracellular (GO:0005622)
TC282_1	Gene3D	G3DSA:3.30.230.10	no description	IPR014721	Ribosomal protein S5 domain 2-type fold, subgroup	NULL
TC282_1	HMMPanther	PTHR13718	FAMILY NOT NAMED	IPR000851	Ribosomal protein S5	Molecular Function: structural constituent of ribosome (GO:0003735), Cellular Component: intracellular (GO:0005622), Cellular Component: ribosome (GO:0005840), Biological Process: translation (GO:0006412)
TC282_1	HMMPanther	PTHR13718:SF3	28S RIBOSOMAL PROTEIN S5	NULL	NULL	NULL
TC282_1	HMMPfam	PF00333	Ribosomal_S5	IPR013810	Ribosomal protein S5, N-terminal	Molecular Function: RNA binding (GO:0003723), Molecular Function: structural constituent of ribosome (GO:0003735), Cellular Component: intracellular (GO:0005622), Cellular Component: ribosome (GO:0005840), Biological Process: translation (GO:0006412)
TC282_1	HMMPfam	PF03719	Ribosomal_S5_C	IPR005324	Ribosomal protein S5, C-terminal	Molecular Function: structural constituent of ribosome (GO:0003735), Cellular Component: intracellular (GO:0005622), Cellular Component: ribosome (GO:0005840), Biological Process: translation (GO:0006412)
TC282_1	ProfileScan	PS50881	S5_DSRBD	IPR013810	Ribosomal protein S5, N-terminal	Molecular Function: RNA binding (GO:0003723), Molecular Function: structural constituent of ribosome (GO:0003735), Cellular Component: intracellular (GO:0005622), Cellular Component: ribosome (GO:0005840), Biological Process: translation (GO:0006412)
TC282_1	superfamily	SSF54211	Ribosomal protein S5 domain 2-like	IPR020568	Ribosomal protein S5 domain 2-type fold	NULL
TC282_1	superfamily	SSF54768	dsRNA-binding domain-like	NULL	NULL	NULL
TC283_1	Gene3D	G3DSA:2.60.40.10	no description	IPR013783	Immunoglobulin-like fold	NULL
TC283_1	superfamily	SSF49265	Fibronectin type III	IPR003961	Fibronectin, type III	Molecular Function: protein binding (GO:0005515)
TC284	SignalPHMM	SignalP-NN(euk)	signal-peptide	NULL	NULL	NULL
TC284	TMHMM	tmhmm	transmembrane_regions	NULL	NULL	NULL
TC285_1	HMMPanther	PTHR10680	PEPTIDYL-GLYCINE ALPHA-AMIDATING MONOOXYGENASE	NULL	NULL	NULL
TC285_1	TMHMM	tmhmm	transmembrane_regions	NULL	NULL	NULL
TC286	TMHMM	tmhmm	transmembrane_regions	NULL	NULL	NULL
TC287_1	Gene3D	G3DSA:2.40.128.20	no description	IPR012674	Calycin	Molecular Function: binding (GO:0005488)
TC287_1	HMMPfam	PF02098	His_binding	NULL	NULL	NULL
TC287_1	superfamily	SSF50814	Lipocalins	IPR011038	Calycin-like	NULL
TC288_1	Gene3D	G3DSA:2.10.110.10	no description	IPR001781	Zinc finger, LIM-type	Molecular Function: zinc ion binding (GO:0008270)
TC288_1	HMMPanther	PTHR24216	FAMILY NOT NAMED	NULL	NULL	NULL
TC288_1	HMMPanther	PTHR24216:SF96	SUBFAMILY NOT NAMED	NULL	NULL	NULL
TC288_1	HMMPfam	PF00412	LIM	IPR001781	Zinc finger, LIM-type	Molecular Function: zinc ion binding (GO:0008270)
TC288_1	HMMSmart	SM00132	no description	IPR001781	Zinc finger, LIM-type	Molecular Function: zinc ion binding (GO:0008270)
TC288_1	PatternScan	PS00478	LIM_DOMAIN_1	IPR001781	Zinc finger, LIM-type	Molecular Function: zinc ion binding (GO:0008270)
TC288_1	ProfileScan	PS50023	LIM_DOMAIN_2	IPR001781	Zinc finger, LIM-type	Molecular Function: zinc ion binding (GO:0008270)
TC288_1	superfamily	SSF57716	Glucocorticoid receptor-like (DNA-binding domain)	NULL	NULL	NULL
TC28_1	Coil	coil	coiled-coil	NULL	NULL	NULL
TC29	TMHMM	tmhmm	transmembrane_regions	NULL	NULL	NULL
TC292_1	HMMPanther	PTHR23180	FAMILY NOT NAMED	NULL	NULL	NULL
TC292_1	HMMPanther	PTHR23180:SF16	ARF GTPASE-ACTIVATING PROTEIN	NULL	NULL	NULL
TC293	Gene3D	G3DSA:2.10.25.10	no description	NULL	NULL	NULL
TC293	HMMPfam	PF01826	TIL	IPR002919	Protease inhibitor I8, cysteine-rich trypsin inhibitor-like	NULL
TC293	TMHMM	tmhmm	transmembrane_regions	NULL	NULL	NULL
TC293	superfamily	SSF57567	Serine protease inhibitors	IPR002919	Protease inhibitor I8, cysteine-rich trypsin inhibitor-like	NULL
TC295	Coil	coil	coiled-coil	NULL	NULL	NULL
TC296_1	Gene3D	G3DSA:2.30.29.30	no description	IPR011993	Pleckstrin homology-type	Molecular Function: protein binding (GO:0005515)
TC296_1	HMMPanther	PTHR21258	FAMILY NOT NAMED	NULL	NULL	NULL
TC296_1	HMMPanther	PTHR21258:SF17	DOCKING PROTEIN 3	NULL	NULL	NULL
TC296_1	HMMPfam	PF00169	PH	IPR001849	Pleckstrin homology domain	Molecular Function: protein binding (GO:0005515)
TC296_1	HMMPfam	PF02174	IRS	IPR002404	Insulin receptor substrate-1, PTB	Molecular Function: insulin receptor binding (GO:0005158)
TC296_1	HMMSmart	SM00310	no description	IPR002404	Insulin receptor substrate-1, PTB	Molecular Function: insulin receptor binding (GO:0005158)
TC296_1	ProfileScan	PS50003	PH_DOMAIN	IPR001849	Pleckstrin homology domain	Molecular Function: protein binding (GO:0005515)
TC296_1	ProfileScan	PS51064	IRS_PTB	IPR002404	Insulin receptor substrate-1, PTB	Molecular Function: insulin receptor binding (GO:0005158)
TC296_1	superfamily	SSF50729	PH domain-like	NULL	NULL	NULL
TC297	TMHMM	tmhmm	transmembrane_regions	NULL	NULL	NULL
TC298_1	HMMPfam	PF05699	Dimer_Tnp_hAT	IPR008906	HAT dimerisation	Molecular Function: protein dimerization activity (GO:0046983)
TC299	SignalPHMM	SignalP-NN(euk)	signal-peptide	NULL	NULL	NULL
TC300_1	Gene3D	G3DSA:3.40.50.150	no description	NULL	NULL	NULL
TC300_1	HMMPanther	PTHR12734	FAMILY NOT NAMED	NULL	NULL	NULL
TC300_1	HMMPfam	PF08241	Methyltransf_11	IPR013216	Methyltransferase type 11	Biological Process: metabolic process (GO:0008152), Molecular Function: methyltransferase activity (GO:0008168)
TC300_1	HMMPfam	PF12589	WBS_methylT	IPR022238	Uncharacterised protein family, methyltransferase, Williams-Beuren syndrome	NULL
TC300_1	superfamily	SSF53335	S-adenosyl-L-methionine-dependent methyltransferases	NULL	NULL	NULL
TC303	SignalPHMM	SignalP-NN(euk)	signal-peptide	NULL	NULL	NULL
TC303	TMHMM	tmhmm	transmembrane_regions	NULL	NULL	NULL
TC306_1	HMMPanther	PTHR24083	FAMILY NOT NAMED	NULL	NULL	NULL
TC306_1	HMMPanther	PTHR24083:SF196	SUBFAMILY NOT NAMED	NULL	NULL	NULL
TC308	SignalPHMM	SignalP-NN(euk)	signal-peptide	NULL	NULL	NULL
TC308	TMHMM	tmhmm	transmembrane_regions	NULL	NULL	NULL
TC309_1	FPrintScan	PR00024	HOMEOBOX	IPR020479	Homeobox, eukaryotic	NULL
TC309_1	Gene3D	G3DSA:1.10.10.60	no description	IPR012287	Homeodomain-related	Molecular Function: DNA binding (GO:0003677), Biological Process: regulation of transcription, DNA-dependent (GO:0006355)
TC309_1	HMMPanther	PTHR24329	FAMILY NOT NAMED	NULL	NULL	NULL
TC309_1	HMMPanther	PTHR24329:SF147	CG11085-PA (IP01054P)	NULL	NULL	NULL
TC309_1	HMMPfam	PF00046	Homeobox	IPR001356	Homeobox	Molecular Function: sequence-specific DNA binding transcription factor activity (GO:0003700), Biological Process: regulation of transcription, DNA-dependent (GO:0006355), Molecular Function: sequence-specific DNA binding (GO:0043565)
TC309_1	HMMSmart	SM00389	no description	IPR001356	Homeobox	Molecular Function: sequence-specific DNA binding transcription factor activity (GO:0003700), Biological Process: regulation of transcription, DNA-dependent (GO:0006355), Molecular Function: sequence-specific DNA binding (GO:0043565)
TC309_1	PatternScan	PS00027	HOMEOBOX_1	IPR017970	Homeobox, conserved site	Cellular Component: nucleus (GO:0005634), Biological Process: regulation of transcription, DNA-dependent (GO:0006355), Molecular Function: sequence-specific DNA binding (GO:0043565)
TC309_1	ProfileScan	PS50071	HOMEOBOX_2	IPR001356	Homeobox	Molecular Function: sequence-specific DNA binding transcription factor activity (GO:0003700), Biological Process: regulation of transcription, DNA-dependent (GO:0006355), Molecular Function: sequence-specific DNA binding (GO:0043565)
TC309_1	superfamily	SSF46689	Homeodomain-like	IPR009057	Homeodomain-like	Molecular Function: protein binding (GO:0005515)
TC31	SignalPHMM	SignalP-NN(euk)	signal-peptide	NULL	NULL	NULL
TC31	TMHMM	tmhmm	transmembrane_regions	NULL	NULL	NULL
TC310	SignalPHMM	SignalP-NN(euk)	signal-peptide	NULL	NULL	NULL
TC310	TMHMM	tmhmm	transmembrane_regions	NULL	NULL	NULL
TC313_1	Gene3D	G3DSA:3.30.420.10	no description	NULL	NULL	NULL
TC313_1	Gene3D	G3DSA:3.40.970.10	no description	IPR011320	Ribonuclease H1, N-terminal	NULL
TC313_1	HMMPIR	PIRSF036852	Ribonuclease H1, eukaryotic type	IPR017067	Ribonuclease H1, eukaryote	Molecular Function: magnesium ion binding (GO:0000287), Molecular Function: ribonuclease H activity (GO:0004523)
TC313_1	HMMPanther	PTHR10642	RIBONUCLEASE H1	NULL	NULL	NULL
TC313_1	HMMPfam	PF00075	RNase_H	IPR002156	Ribonuclease H domain	Molecular Function: nucleic acid binding (GO:0003676), Molecular Function: ribonuclease H activity (GO:0004523)
TC313_1	HMMPfam	PF01693	Cauli_VI	IPR011320	Ribonuclease H1, N-terminal	NULL
TC313_1	ProfileScan	PS50879	RNASE_H	IPR002156	Ribonuclease H domain	Molecular Function: nucleic acid binding (GO:0003676), Molecular Function: ribonuclease H activity (GO:0004523)
TC313_1	superfamily	SSF53098	Ribonuclease H-like	IPR012337	Ribonuclease H-like	Molecular Function: nucleic acid binding (GO:0003676)
TC313_1	superfamily	SSF55658	L9 N-domain-like	IPR009027	Ribosomal protein L9/RNase H1, N-terminal	NULL
TC314	TMHMM	tmhmm	transmembrane_regions	NULL	NULL	NULL
TC315	TMHMM	tmhmm	transmembrane_regions	NULL	NULL	NULL
TC317_1	HMMPanther	PTHR12424	FAMILY NOT NAMED	IPR006990	Tweety	NULL
TC317_1	HMMPanther	PTHR12424:SF3	TTY (TWEETY)-RELATED	NULL	NULL	NULL
TC317_1	HMMPfam	PF04906	Tweety	IPR006990	Tweety	NULL
TC317_1	TMHMM	tmhmm	transmembrane_regions	NULL	NULL	NULL
TC319_1	FPrintScan	PR00332	HISTRIAD	IPR001310	Histidine triad (HIT) protein	NULL
TC319_1	Gene3D	G3DSA:3.30.428.10	no description	IPR011151	Histidine triad motif	Molecular Function: catalytic activity (GO:0003824)
TC319_1	HMMPanther	PTHR23089	FAMILY NOT NAMED	IPR001310	Histidine triad (HIT) protein	NULL
TC319_1	HMMPfam	PF01230	HIT	IPR001310	Histidine triad (HIT) protein	NULL
TC319_1	ProfileScan	PS51084	HIT_2	IPR001310	Histidine triad (HIT) protein	NULL
TC319_1	superfamily	SSF54197	HIT-like	IPR011146	Histidine triad-like motif	Molecular Function: catalytic activity (GO:0003824)
TC32	TMHMM	tmhmm	transmembrane_regions	NULL	NULL	NULL
TC320	TMHMM	tmhmm	transmembrane_regions	NULL	NULL	NULL
TC322_1	Gene3D	G3DSA:3.40.50.1820	no description	NULL	NULL	NULL
TC322_1	HMMPanther	PTHR11559	FAMILY NOT NAMED	NULL	NULL	NULL
TC322_1	HMMPfam	PF00135	COesterase	IPR002018	Carboxylesterase, type B	NULL
TC322_1	PatternScan	PS00122	CARBOXYLESTERASE_B_1	IPR019826	Carboxylesterase type B, active site	NULL
TC322_1	SignalPHMM	SignalP-NN(euk)	signal-peptide	NULL	NULL	NULL
TC322_1	superfamily	SSF53474	alpha/beta-Hydrolases	NULL	NULL	NULL
TC323	SignalPHMM	SignalP-NN(euk)	signal-peptide	NULL	NULL	NULL
TC324_1	Gene3D	G3DSA:2.130.10.10	no description	IPR015943	WD40/YVTN repeat-like-containing domain	Molecular Function: protein binding (GO:0005515)
TC324_1	HMMPanther	PTHR22847	FAMILY NOT NAMED	NULL	NULL	NULL
TC324_1	HMMPanther	PTHR22847:SF10	WD40 PROTEIN-RELATED	NULL	NULL	NULL
TC324_1	HMMPfam	PF00400	WD40	IPR019781	WD40 repeat, subgroup	NULL
TC324_1	HMMSmart	SM00320	no description	IPR001680	WD40 repeat	Molecular Function: protein binding (GO:0005515)
TC324_1	ProfileScan	PS50082	WD_REPEATS_2	IPR019782	WD40 repeat 2	NULL
TC324_1	ProfileScan	PS50294	WD_REPEATS_REGION	IPR017986	WD40-repeat-containing domain	Molecular Function: protein binding (GO:0005515)
TC324_1	superfamily	SSF50978	WD40 repeat-like	IPR011046	WD40 repeat-like-containing domain	Molecular Function: protein binding (GO:0005515)
TC325	TMHMM	tmhmm	transmembrane_regions	NULL	NULL	NULL
TC326	TMHMM	tmhmm	transmembrane_regions	NULL	NULL	NULL
TC328_1	HMMPanther	PTHR10807	MYOTUBULARIN-RELATED	NULL	NULL	NULL
TC328_1	HMMPanther	PTHR10807:SF39	MYOTUBULARIN-RELATED PROTEIN 10	NULL	NULL	NULL
TC328_1	superfamily	SSF50729	PH domain-like	NULL	NULL	NULL
TC329_1	Gene3D	G3DSA:1.25.10.10	no description	IPR011989	Armadillo-like helical	Molecular Function: binding (GO:0005488)
TC329_1	HMMPanther	PTHR21663	FAMILY NOT NAMED	NULL	NULL	NULL
TC329_1	superfamily	SSF48371	ARM repeat	IPR016024	Armadillo-type fold	Molecular Function: binding (GO:0005488)
TC33	SignalPHMM	SignalP-NN(euk)	signal-peptide	NULL	NULL	NULL
TC330_1	Gene3D	G3DSA:1.10.238.10	no description	IPR011992	EF-hand-like domain	Molecular Function: calcium ion binding (GO:0005509)
TC330_1	HMMPanther	PTHR25069	FAMILY NOT NAMED	NULL	NULL	NULL
TC330_1	HMMPanther	PTHR25069:SF16	PUTATIVE UNCHARACTERIZED PROTEIN	NULL	NULL	NULL
TC330_1	HMMPfam	PF00569	ZZ	IPR000433	Zinc finger, ZZ-type	Molecular Function: zinc ion binding (GO:0008270)
TC330_1	HMMPfam	PF09068	efhand_1	IPR015153	EF-hand domain, type 1	NULL
TC330_1	HMMPfam	PF09069	efhand_2	IPR015154	EF-hand domain, type 2	NULL
TC330_1	HMMSmart	SM00291	no description	IPR000433	Zinc finger, ZZ-type	Molecular Function: zinc ion binding (GO:0008270)
TC330_1	PatternScan	PS01357	ZF_ZZ_1	IPR000433	Zinc finger, ZZ-type	Molecular Function: zinc ion binding (GO:0008270)
TC330_1	ProfileScan	PS50135	ZF_ZZ_2	IPR000433	Zinc finger, ZZ-type	Molecular Function: zinc ion binding (GO:0008270)
TC330_1	superfamily	SSF47473	EF-hand	NULL	NULL	NULL
TC331_1	Gene3D	G3DSA:1.20.120.350	no description	NULL	NULL	NULL
TC331_1	Gene3D	G3DSA:3.90.190.10	no description	NULL	NULL	NULL
TC331_1	HMMPanther	PTHR12305	FAMILY NOT NAMED	NULL	NULL	NULL
TC331_1	HMMPanther	PTHR12305:SF13	TPIP	NULL	NULL	NULL
TC331_1	HMMPfam	PF00520	Ion_trans	IPR005821	Ion transport	Molecular Function: ion channel activity (GO:0005216), Biological Process: ion transport (GO:0006811), Cellular Component: membrane (GO:0016020), Biological Process: transmembrane transport (GO:0055085)
TC331_1	TMHMM	tmhmm	transmembrane_regions	NULL	NULL	NULL
TC332	TMHMM	tmhmm	transmembrane_regions	NULL	NULL	NULL
TC333	SignalPHMM	SignalP-NN(euk)	signal-peptide	NULL	NULL	NULL
TC337_1	HMMPanther	PTHR11929	FAMILY NOT NAMED	IPR001503	Glycosyl transferase, family 10	Biological Process: protein glycosylation (GO:0006486), Molecular Function: fucosyltransferase activity (GO:0008417), Cellular Component: membrane (GO:0016020)
TC337_1	HMMPanther	PTHR11929:SF8	ALPHA(1,3)FUCOSYLTRANSFERASE	NULL	NULL	NULL
TC337_1	HMMPfam	PF00852	Glyco_transf_10	IPR001503	Glycosyl transferase, family 10	Biological Process: protein glycosylation (GO:0006486), Molecular Function: fucosyltransferase activity (GO:0008417), Cellular Component: membrane (GO:0016020)
TC338_1	Gene3D	G3DSA:3.40.1190.20	no description	NULL	NULL	NULL
TC338_1	HMMPanther	PTHR12592	FAMILY NOT NAMED	NULL	NULL	NULL
TC338_1	HMMPfam	PF01256	Carb_kinase	IPR000631	Uncharacterised domain, carbohydrate kinase-related	NULL
TC338_1	ProfileScan	PS51383	YJEF_C_3	IPR000631	Uncharacterised domain, carbohydrate kinase-related	NULL
TC338_1	superfamily	SSF53613	Ribokinase-like	NULL	NULL	NULL
TC340_1	Gene3D	G3DSA:3.40.30.10	no description	IPR012336	Thioredoxin-like fold	NULL
TC340_1	HMMPIR	PIRSF000216	NADH dehydrogenase [ubiquinone] (complex I), flavoprotein 2/NADH:quinone oxidoreductase (complex I), NuoE subunit	IPR002023	NADH:ubiquinone oxidoreductase, 24kDa subunit	Molecular Function: oxidoreductase activity (GO:0016491), Molecular Function: NAD binding (GO:0051287), Biological Process: oxidation-reduction process (GO:0055114)
TC340_1	HMMPanther	PTHR10371	NADH DEHYDROGENASE [UBIQUINONE] FLAVOPROTEIN 2, MITOCHONDRIAL	IPR002023	NADH:ubiquinone oxidoreductase, 24kDa subunit	Molecular Function: oxidoreductase activity (GO:0016491), Molecular Function: NAD binding (GO:0051287), Biological Process: oxidation-reduction process (GO:0055114)
TC340_1	HMMPfam	PF01257	Complex1_24kDa	IPR002023	NADH:ubiquinone oxidoreductase, 24kDa subunit	Molecular Function: oxidoreductase activity (GO:0016491), Molecular Function: NAD binding (GO:0051287), Biological Process: oxidation-reduction process (GO:0055114)
TC340_1	HMMTigr	TIGR01958	nuoE_fam: NADH-quinone oxidoreductase, E subunit	IPR002023	NADH:ubiquinone oxidoreductase, 24kDa subunit	Molecular Function: oxidoreductase activity (GO:0016491), Molecular Function: NAD binding (GO:0051287), Biological Process: oxidation-reduction process (GO:0055114)
TC340_1	PatternScan	PS01099	COMPLEX1_24K	IPR002023	NADH:ubiquinone oxidoreductase, 24kDa subunit	Molecular Function: oxidoreductase activity (GO:0016491), Molecular Function: NAD binding (GO:0051287), Biological Process: oxidation-reduction process (GO:0055114)
TC340_1	superfamily	SSF52833	Thioredoxin-like	IPR012336	Thioredoxin-like fold	NULL
TC342_1	HMMPanther	PTHR12663	FAMILY NOT NAMED	NULL	NULL	NULL
TC342_1	TMHMM	tmhmm	transmembrane_regions	NULL	NULL	NULL
TC344_1	Gene3D	G3DSA:3.30.160.60	no description	IPR013087	Zinc finger, C2H2-type/integrase, DNA-binding	Molecular Function: nucleic acid binding (GO:0003676)
TC344_1	HMMPanther	PTHR23229	FAMILY NOT NAMED	NULL	NULL	NULL
TC344_1	HMMPanther	PTHR23229:SF43	CG12296-PA (FI01015P)	NULL	NULL	NULL
TC344_1	HMMPfam	PF00096	zf-C2H2	IPR007087	Zinc finger, C2H2	Cellular Component: intracellular (GO:0005622), Molecular Function: zinc ion binding (GO:0008270)
TC344_1	HMMSmart	SM00355	no description	IPR015880	Zinc finger, C2H2-like	Cellular Component: intracellular (GO:0005622), Molecular Function: zinc ion binding (GO:0008270)
TC344_1	PatternScan	PS00028	ZINC_FINGER_C2H2_1	IPR007087	Zinc finger, C2H2	Cellular Component: intracellular (GO:0005622), Molecular Function: zinc ion binding (GO:0008270)
TC344_1	ProfileScan	PS50157	ZINC_FINGER_C2H2_2	IPR007087	Zinc finger, C2H2	Cellular Component: intracellular (GO:0005622), Molecular Function: zinc ion binding (GO:0008270)
TC344_1	superfamily	SSF57667	C2H2 and C2HC zinc fingers	NULL	NULL	NULL
TC345	SignalPHMM	SignalP-NN(euk)	signal-peptide	NULL	NULL	NULL
TC345	TMHMM	tmhmm	transmembrane_regions	NULL	NULL	NULL
TC346_1	Gene3D	G3DSA:3.40.50.150	no description	NULL	NULL	NULL
TC346_1	HMMPanther	PTHR10509	O-METHYLTRANSFERASE-RELATED	IPR002935	O-methyltransferase, family 3	Molecular Function: O-methyltransferase activity (GO:0008171)
TC346_1	HMMPanther	PTHR10509:SF5	CATECHOL-O-METHYLTRANSFERASE DOMAIN-CONTAINING PROTEIN 1	NULL	NULL	NULL
TC346_1	HMMPfam	PF01596	Methyltransf_3	IPR002935	O-methyltransferase, family 3	Molecular Function: O-methyltransferase activity (GO:0008171)
TC346_1	superfamily	SSF53335	S-adenosyl-L-methionine-dependent methyltransferases	NULL	NULL	NULL
TC347	SignalPHMM	SignalP-NN(euk)	signal-peptide	NULL	NULL	NULL
TC347	TMHMM	tmhmm	transmembrane_regions	NULL	NULL	NULL
TC348	TMHMM	tmhmm	transmembrane_regions	NULL	NULL	NULL
TC34_1	Gene3D	G3DSA:3.30.40.10	no description	IPR013083	Zinc finger, RING/FYVE/PHD-type	NULL
TC34_1	HMMPanther	PTHR10625	HISTONE DEACETYLASE	IPR000286	Histone deacetylase superfamily	NULL
TC34_1	HMMPanther	PTHR10625:SF25	HISTONE DEACETYLASE 6 (HD6)	NULL	NULL	NULL
TC34_1	HMMPfam	PF02148	zf-UBP	IPR001607	Zinc finger, UBP-type	Molecular Function: zinc ion binding (GO:0008270)
TC34_1	HMMSmart	SM00290	no description	IPR001607	Zinc finger, UBP-type	Molecular Function: zinc ion binding (GO:0008270)
TC34_1	ProfileScan	PS50271	ZF_UBP	IPR001607	Zinc finger, UBP-type	Molecular Function: zinc ion binding (GO:0008270)
TC352_1	FPrintScan	PR00449	RASTRNSFRMNG	IPR001806	Small GTPase superfamily	Molecular Function: GTP binding (GO:0005525), Biological Process: small GTPase mediated signal transduction (GO:0007264)
TC352_1	Gene3D	G3DSA:3.40.50.300	no description	NULL	NULL	NULL
TC352_1	HMMPanther	PTHR24073	FAMILY NOT NAMED	NULL	NULL	NULL
TC352_1	HMMPanther	PTHR24073:SF276	SUBFAMILY NOT NAMED	NULL	NULL	NULL
TC352_1	HMMPfam	PF00071	Ras	IPR001806	Small GTPase superfamily	Molecular Function: GTP binding (GO:0005525), Biological Process: small GTPase mediated signal transduction (GO:0007264)
TC352_1	HMMSmart	SM00174	no description	IPR003578	Small GTPase superfamily, Rho type	Molecular Function: GTP binding (GO:0005525), Cellular Component: intracellular (GO:0005622), Biological Process: small GTPase mediated signal transduction (GO:0007264)
TC352_1	HMMSmart	SM00175	no description	IPR003579	Small GTPase superfamily, Rab type	Molecular Function: GTP binding (GO:0005525), Biological Process: small GTPase mediated signal transduction (GO:0007264), Biological Process: protein transport (GO:0015031)
TC352_1	ProfileScan	PS51419	RAB	NULL	NULL	NULL
TC352_1	superfamily	SSF52540	P-loop containing nucleoside triphosphate hydrolases	NULL	NULL	NULL
TC354_1	Gene3D	G3DSA:3.40.50.720	no description	IPR016040	NAD(P)-binding domain	Molecular Function: nucleotide binding (GO:0000166)
TC354_1	HMMPanther	PTHR12126	FAMILY NOT NAMED	NULL	NULL	NULL
TC354_1	HMMPanther	PTHR12126:SF1	NADH-UBIQUINONE OXIDOREDUCTASE 39 KDA SUBUNIT	NULL	NULL	NULL
TC354_1	superfamily	SSF51735	NAD(P)-binding Rossmann-fold domains	NULL	NULL	NULL
TC355_1	Gene3D	G3DSA:1.20.1250.20	no description	NULL	NULL	NULL
TC355_1	HMMPanther	PTHR11360	FAMILY NOT NAMED	NULL	NULL	NULL
TC355_1	ProfileScan	PS50850	MFS	IPR020846	Major facilitator superfamily domain	NULL
TC355_1	SignalPHMM	SignalP-NN(euk)	signal-peptide	NULL	NULL	NULL
TC355_1	TMHMM	tmhmm	transmembrane_regions	NULL	NULL	NULL
TC355_1	superfamily	SSF103473	MFS general substrate transporter	IPR016196	Major facilitator superfamily domain, general substrate transporter	NULL
TC356_1	Gene3D	G3DSA:3.10.20.230	no description	IPR003533	Doublecortin domain	Biological Process: intracellular signal transduction (GO:0035556)
TC356_1	HMMPanther	PTHR12932	FAMILY NOT NAMED	IPR008907	P25-alpha	NULL
TC356_1	HMMPanther	PTHR12932:SF16	PUTATIVE UNCHARACTERIZED PROTEIN PY01619	NULL	NULL	NULL
TC356_1	HMMPfam	PF03607	DCX	IPR003533	Doublecortin domain	Biological Process: intracellular signal transduction (GO:0035556)
TC356_1	HMMPfam	PF05517	p25-alpha	IPR008907	P25-alpha	NULL
TC356_1	HMMSmart	SM00537	no description	IPR003533	Doublecortin domain	Biological Process: intracellular signal transduction (GO:0035556)
TC356_1	ProfileScan	PS50309	DC	IPR003533	Doublecortin domain	Biological Process: intracellular signal transduction (GO:0035556)
TC356_1	superfamily	SSF89837	Doublecortin (DC)	IPR003533	Doublecortin domain	Biological Process: intracellular signal transduction (GO:0035556)
TC359	SignalPHMM	SignalP-NN(euk)	signal-peptide	NULL	NULL	NULL
TC35_1	Coil	coil	coiled-coil	NULL	NULL	NULL
TC35_1	Gene3D	G3DSA:1.20.5.170	no description	NULL	NULL	NULL
TC35_1	HMMPanther	PTHR23334	FAMILY NOT NAMED	NULL	NULL	NULL
TC35_1	HMMPfam	PF07716	bZIP_2	IPR011700	Basic leucine zipper	Molecular Function: sequence-specific DNA binding transcription factor activity (GO:0003700), Biological Process: regulation of transcription, DNA-dependent (GO:0006355), Molecular Function: sequence-specific DNA binding (GO:0043565), Molecular Function: protein dimerization activity (GO:0046983)
TC35_1	HMMSmart	SM00338	no description	IPR004827	Basic-leucine zipper (bZIP) transcription factor	Molecular Function: sequence-specific DNA binding transcription factor activity (GO:0003700), Biological Process: regulation of transcription, DNA-dependent (GO:0006355), Molecular Function: sequence-specific DNA binding (GO:0043565)
TC35_1	ProfileScan	PS50217	BZIP	IPR004827	Basic-leucine zipper (bZIP) transcription factor	Molecular Function: sequence-specific DNA binding transcription factor activity (GO:0003700), Biological Process: regulation of transcription, DNA-dependent (GO:0006355), Molecular Function: sequence-specific DNA binding (GO:0043565)
TC362_1	Coil	coil	coiled-coil	NULL	NULL	NULL
TC362_1	Gene3D	G3DSA:3.30.70.60	no description	IPR014717	Translation elongation factor EF1B/ribosomal protein S6	NULL
TC362_1	HMMPanther	PTHR11595	FAMILY NOT NAMED	NULL	NULL	NULL
TC362_1	HMMPfam	PF00736	EF1_GNE	IPR014038	Translation elongation factor EF1B, beta/delta subunit, guanine nucleotide exchange	Molecular Function: translation elongation factor activity (GO:0003746), Cellular Component: eukaryotic translation elongation factor 1 complex (GO:0005853), Biological Process: translational elongation (GO:0006414)
TC362_1	HMMPfam	PF10587	EF-1_beta_acid	IPR018940	Elongation factor 1 beta central acidic region, eukaryote	NULL
TC362_1	HMMSmart	SM00888	no description	IPR014038	Translation elongation factor EF1B, beta/delta subunit, guanine nucleotide exchange	Molecular Function: translation elongation factor activity (GO:0003746), Cellular Component: eukaryotic translation elongation factor 1 complex (GO:0005853), Biological Process: translational elongation (GO:0006414)
TC362_1	PatternScan	PS00824	EF1BD_1	IPR001326	Translation elongation factor EF1B, beta/delta chains, conserved site	Molecular Function: translation elongation factor activity (GO:0003746), Cellular Component: eukaryotic translation elongation factor 1 complex (GO:0005853), Biological Process: translational elongation (GO:0006414)
TC362_1	PatternScan	PS00825	EF1BD_2	IPR001326	Translation elongation factor EF1B, beta/delta chains, conserved site	Molecular Function: translation elongation factor activity (GO:0003746), Cellular Component: eukaryotic translation elongation factor 1 complex (GO:0005853), Biological Process: translational elongation (GO:0006414)
TC362_1	superfamily	SSF54984	eEF-1beta-like	IPR014038	Translation elongation factor EF1B, beta/delta subunit, guanine nucleotide exchange	Molecular Function: translation elongation factor activity (GO:0003746), Cellular Component: eukaryotic translation elongation factor 1 complex (GO:0005853), Biological Process: translational elongation (GO:0006414)
TC363_1	BlastProDom	PD002667	Q4PMB3_IXOSC_Q4PMB3;	IPR013845	Ribosomal protein S4e, central	NULL
TC363_1	HMMPIR	PIRSF002116	Ribosomal protein S4a/S4e	IPR000876	Ribosomal protein S4e	Molecular Function: structural constituent of ribosome (GO:0003735), Cellular Component: intracellular (GO:0005622), Cellular Component: ribosome (GO:0005840), Biological Process: translation (GO:0006412)
TC363_1	HMMPanther	PTHR11581	FAMILY NOT NAMED	IPR000876	Ribosomal protein S4e	Molecular Function: structural constituent of ribosome (GO:0003735), Cellular Component: intracellular (GO:0005622), Cellular Component: ribosome (GO:0005840), Biological Process: translation (GO:0006412)
TC363_1	HMMPfam	PF00467	KOW	IPR005824	KOW	NULL
TC363_1	HMMPfam	PF00900	Ribosomal_S4e	IPR013845	Ribosomal protein S4e, central	NULL
TC363_1	HMMPfam	PF01479	S4	IPR002942	RNA-binding S4	Molecular Function: RNA binding (GO:0003723)
TC363_1	HMMPfam	PF08071	RS4NT	IPR013843	Ribosomal protein S4e, N-terminal	NULL
TC363_1	HMMSmart	SM00363	no description	IPR002942	RNA-binding S4	Molecular Function: RNA binding (GO:0003723)
TC363_1	PatternScan	PS00528	RIBOSOMAL_S4E	IPR018199	Ribosomal protein S4e, N-terminal, conserved site	NULL
TC363_1	ProfileScan	PS50889	S4	IPR002942	RNA-binding S4	Molecular Function: RNA binding (GO:0003723)
TC364_1	Gene3D	G3DSA:2.60.40.150	no description	NULL	NULL	NULL
TC364_1	HMMPanther	PTHR10024	SYNAPTOTAGMIN	NULL	NULL	NULL
TC364_1	HMMPfam	PF00168	C2	IPR000008	C2 calcium-dependent membrane targeting	Molecular Function: protein binding (GO:0005515)
TC364_1	HMMSmart	SM00239	no description	IPR000008	C2 calcium-dependent membrane targeting	Molecular Function: protein binding (GO:0005515)
TC364_1	ProfileScan	PS50004	C2	IPR018029	C2 membrane targeting protein	NULL
TC364_1	superfamily	SSF49562	C2 domain (Calcium/lipid-binding domain, CaLB)	IPR008973	C2 calcium/lipid-binding domain, CaLB	Molecular Function: protein binding (GO:0005515)
TC365_1	Gene3D	G3DSA:2.10.25.10	no description	NULL	NULL	NULL
TC365_1	HMMPanther	PTHR11339	FAMILY NOT NAMED	NULL	NULL	NULL
TC365_1	HMMPfam	PF01826	TIL	IPR002919	Protease inhibitor I8, cysteine-rich trypsin inhibitor-like	NULL
TC365_1	superfamily	SSF57567	Serine protease inhibitors	IPR002919	Protease inhibitor I8, cysteine-rich trypsin inhibitor-like	NULL
TC368_1	HMMPanther	PTHR24559	FAMILY NOT NAMED	NULL	NULL	NULL
TC368_1	HMMPanther	PTHR24559:SF70	SUBFAMILY NOT NAMED	NULL	NULL	NULL
TC368_1	HMMPfam	PF03732	Retrotrans_gag	IPR005162	Retrotransposon gag protein	NULL
TC369	FPrintScan	PR00308	ANTIFREEZEI	IPR000104	Antifreeze protein, type I	Biological Process: homoiothermy (GO:0042309), Molecular Function: ice binding (GO:0050825), Biological Process: response to freezing (GO:0050826)
TC369	TMHMM	tmhmm	transmembrane_regions	NULL	NULL	NULL
TC36_1	Gene3D	G3DSA:3.90.550.10	no description	NULL	NULL	NULL
TC36_1	HMMPanther	PTHR11183	FAMILY NOT NAMED	NULL	NULL	NULL
TC36_1	HMMPanther	PTHR11183:SF6	GLYCOGENIN-RELATED	NULL	NULL	NULL
TC371_1	HMMPanther	PTHR13200	FAMILY NOT NAMED	NULL	NULL	NULL
TC371_1	HMMPfam	PF10237	N6-adenineMlase	IPR019369	DNA methylase, N-6 adenine-specific, eukaryotic	NULL
TC373_1	Gene3D	G3DSA:1.10.510.10	no description	NULL	NULL	NULL
TC373_1	Gene3D	G3DSA:3.30.200.20	no description	NULL	NULL	NULL
TC373_1	HMMPanther	PTHR24056	FAMILY NOT NAMED	NULL	NULL	NULL
TC373_1	HMMPanther	PTHR24056:SF93	SUBFAMILY NOT NAMED	NULL	NULL	NULL
TC373_1	HMMPfam	PF00069	Pkinase	IPR017442	Serine/threonine-protein kinase-like domain	Molecular Function: protein kinase activity (GO:0004672), Molecular Function: ATP binding (GO:0005524), Biological Process: protein phosphorylation (GO:0006468)
TC373_1	HMMSmart	SM00219	no description	IPR020635	Tyrosine-protein kinase, catalytic domain	Molecular Function: protein tyrosine kinase activity (GO:0004713)
TC373_1	HMMSmart	SM00220	no description	IPR002290	Serine/threonine-protein kinase, catalytic domain	Molecular Function: protein serine/threonine kinase activity (GO:0004674), Molecular Function: ATP binding (GO:0005524), Biological Process: protein phosphorylation (GO:0006468)
TC373_1	PatternScan	PS00107	PROTEIN_KINASE_ATP	IPR017441	Protein kinase, ATP binding site	Molecular Function: ATP binding (GO:0005524)
TC373_1	PatternScan	PS00108	PROTEIN_KINASE_ST	IPR008271	Serine/threonine-protein kinase, active site	Molecular Function: protein serine/threonine kinase activity (GO:0004674), Biological Process: protein phosphorylation (GO:0006468)
TC373_1	ProfileScan	PS50011	PROTEIN_KINASE_DOM	IPR000719	Protein kinase, catalytic domain	Molecular Function: protein kinase activity (GO:0004672), Molecular Function: ATP binding (GO:0005524), Biological Process: protein phosphorylation (GO:0006468)
TC373_1	superfamily	SSF56112	Protein kinase-like (PK-like)	IPR011009	Protein kinase-like domain	Molecular Function: transferase activity, transferring phosphorus-containing groups (GO:0016772)
TC374	TMHMM	tmhmm	transmembrane_regions	NULL	NULL	NULL
TC375	SignalPHMM	SignalP-NN(euk)	signal-peptide	NULL	NULL	NULL
TC375	TMHMM	tmhmm	transmembrane_regions	NULL	NULL	NULL
TC376_1	HMMPanther	PTHR20837	FAMILY NOT NAMED	NULL	NULL	NULL
TC377	TMHMM	tmhmm	transmembrane_regions	NULL	NULL	NULL
TC379_1	HMMPanther	PTHR13292	FAMILY NOT NAMED	IPR012445	Autophagy-related protein 1010	NULL
TC379_1	HMMPfam	PF07855	DUF1649	IPR012445	Autophagy-related protein 1010	NULL
TC37_1	Coil	coil	coiled-coil	NULL	NULL	NULL
TC37_1	FPrintScan	PR00405	REVINTRACTNG	IPR001164	Arf GTPase activating protein	Molecular Function: ARF GTPase activator activity (GO:0008060), Molecular Function: zinc ion binding (GO:0008270), Biological Process: regulation of ARF GTPase activity (GO:0032312)
TC37_1	HMMPanther	PTHR23180	FAMILY NOT NAMED	NULL	NULL	NULL
TC37_1	HMMPanther	PTHR23180:SF16	ARF GTPASE-ACTIVATING PROTEIN	NULL	NULL	NULL
TC37_1	HMMPfam	PF01412	ArfGap	IPR001164	Arf GTPase activating protein	Molecular Function: ARF GTPase activator activity (GO:0008060), Molecular Function: zinc ion binding (GO:0008270), Biological Process: regulation of ARF GTPase activity (GO:0032312)
TC37_1	HMMSmart	SM00105	no description	IPR001164	Arf GTPase activating protein	Molecular Function: ARF GTPase activator activity (GO:0008060), Molecular Function: zinc ion binding (GO:0008270), Biological Process: regulation of ARF GTPase activity (GO:0032312)
TC37_1	ProfileScan	PS50115	ARFGAP	IPR001164	Arf GTPase activating protein	Molecular Function: ARF GTPase activator activity (GO:0008060), Molecular Function: zinc ion binding (GO:0008270), Biological Process: regulation of ARF GTPase activity (GO:0032312)
TC37_1	superfamily	SSF57863	ArfGap/RecO-like zinc finger	IPR001164	Arf GTPase activating protein	Molecular Function: ARF GTPase activator activity (GO:0008060), Molecular Function: zinc ion binding (GO:0008270), Biological Process: regulation of ARF GTPase activity (GO:0032312)
TC38	TMHMM	tmhmm	transmembrane_regions	NULL	NULL	NULL
TC380_1	Gene3D	G3DSA:1.20.140.10	no description	IPR009075	Acyl-CoA dehydrogenase/oxidase C-terminal	Molecular Function: oxidoreductase activity, acting on the CH-CH group of donors (GO:0016627), Biological Process: oxidation-reduction process (GO:0055114)
TC380_1	Gene3D	G3DSA:2.40.110.10	no description	IPR006091	Acyl-CoA oxidase/dehydrogenase, central domain	Molecular Function: acyl-CoA dehydrogenase activity (GO:0003995), Biological Process: oxidation-reduction process (GO:0055114)
TC380_1	HMMPanther	PTHR10909	FAMILY NOT NAMED	NULL	NULL	NULL
TC380_1	HMMPanther	PTHR10909:SF128	SUBFAMILY NOT NAMED	NULL	NULL	NULL
TC380_1	HMMPfam	PF00441	Acyl-CoA_dh_1	IPR006090	Acyl-CoA oxidase/dehydrogenase, type 1	Molecular Function: oxidoreductase activity, acting on the CH-CH group of donors (GO:0016627), Biological Process: oxidation-reduction process (GO:0055114)
TC380_1	PatternScan	PS00073	ACYL_COA_DH_2	IPR006089	Acyl-CoA dehydrogenase, conserved site	Molecular Function: acyl-CoA dehydrogenase activity (GO:0003995), Biological Process: oxidation-reduction process (GO:0055114)
TC380_1	superfamily	SSF47203	Acyl-CoA dehydrogenase C-terminal domain-like	IPR009075	Acyl-CoA dehydrogenase/oxidase C-terminal	Molecular Function: oxidoreductase activity, acting on the CH-CH group of donors (GO:0016627), Biological Process: oxidation-reduction process (GO:0055114)
TC380_1	superfamily	SSF56645	Acyl-CoA dehydrogenase NM domain-like	IPR009100	Acyl-CoA dehydrogenase/oxidase	Biological Process: metabolic process (GO:0008152), Molecular Function: oxidoreductase activity, acting on the CH-CH group of donors (GO:0016627), Biological Process: oxidation-reduction process (GO:0055114)
TC381_1	FPrintScan	PR00081	GDHRDH	IPR002347	Glucose/ribitol dehydrogenase	NULL
TC381_1	Gene3D	G3DSA:3.40.50.720	no description	IPR016040	NAD(P)-binding domain	Molecular Function: nucleotide binding (GO:0000166)
TC381_1	HMMPanther	PTHR15104	FAMILY NOT NAMED	NULL	NULL	NULL
TC381_1	HMMPfam	PF00106	adh_short	IPR002198	Short-chain dehydrogenase/reductase SDR	Biological Process: metabolic process (GO:0008152), Molecular Function: oxidoreductase activity (GO:0016491)
TC381_1	PatternScan	PS00061	ADH_SHORT	IPR020904	Short-chain dehydrogenase/reductase, conserved site	Molecular Function: oxidoreductase activity (GO:0016491)
TC381_1	superfamily	SSF51735	NAD(P)-binding Rossmann-fold domains	NULL	NULL	NULL
TC382_1	HMMPanther	PTHR22883	FAMILY NOT NAMED	NULL	NULL	NULL
TC382_1	HMMPfam	PF01529	zf-DHHC	IPR001594	Zinc finger, DHHC-type, palmitoyltransferase	Molecular Function: zinc ion binding (GO:0008270)
TC382_1	ProfileScan	PS50216	ZF_DHHC	IPR001594	Zinc finger, DHHC-type, palmitoyltransferase	Molecular Function: zinc ion binding (GO:0008270)
TC382_1	SignalPHMM	SignalP-NN(euk)	signal-peptide	NULL	NULL	NULL
TC382_1	TMHMM	tmhmm	transmembrane_regions	NULL	NULL	NULL
TC383	SignalPHMM	SignalP-NN(euk)	signal-peptide	NULL	NULL	NULL
TC384	TMHMM	tmhmm	transmembrane_regions	NULL	NULL	NULL
TC386_1	HMMPanther	PTHR12804	FAMILY NOT NAMED	IPR007653	Signal peptidase 22kDa subunit	Cellular Component: signal peptidase complex (GO:0005787), Biological Process: signal peptide processing (GO:0006465), Molecular Function: peptidase activity (GO:0008233), Cellular Component: integral to membrane (GO:0016021)
TC386_1	HMMPfam	PF04573	SPC22	IPR007653	Signal peptidase 22kDa subunit	Cellular Component: signal peptidase complex (GO:0005787), Biological Process: signal peptide processing (GO:0006465), Molecular Function: peptidase activity (GO:0008233), Cellular Component: integral to membrane (GO:0016021)
TC387	TMHMM	tmhmm	transmembrane_regions	NULL	NULL	NULL
TC388_1	Coil	coil	coiled-coil	NULL	NULL	NULL
TC388_1	HMMPanther	PTHR12455	FAMILY NOT NAMED	NULL	NULL	NULL
TC388_1	HMMPfam	PF03914	CBF	IPR005612	CCAAT-binding factor	NULL
TC388_1	SignalPHMM	SignalP-NN(euk)	signal-peptide	NULL	NULL	NULL
TC390_1	Gene3D	G3DSA:1.10.238.10	no description	IPR011992	EF-hand-like domain	Molecular Function: calcium ion binding (GO:0005509)
TC390_1	HMMPanther	PTHR23050	FAMILY NOT NAMED	NULL	NULL	NULL
TC390_1	HMMPanther	PTHR23050:SF70	CG17272-PA	NULL	NULL	NULL
TC390_1	PatternScan	PS00018	EF_HAND_1	IPR018247	EF-Hand 1, calcium-binding site	NULL
TC390_1	ProfileScan	PS50222	EF_HAND_2	IPR018249	EF-HAND 2	NULL
TC390_1	superfamily	SSF47473	EF-hand	NULL	NULL	NULL
TC391	TMHMM	tmhmm	transmembrane_regions	NULL	NULL	NULL
TC392_1	FPrintScan	PR01049	PHOSPHBKNASE	IPR002291	Phosphorylase kinase, gamma catalytic subunit	Molecular Function: phosphorylase kinase activity (GO:0004689), Molecular Function: calmodulin binding (GO:0005516), Molecular Function: ATP binding (GO:0005524), Cellular Component: phosphorylase kinase complex (GO:0005964), Biological Process: glycogen biosynthetic process (GO:0005978), Biological Process: protein phosphorylation (GO:0006468)
TC392_1	HMMPanther	PTHR26263	FAMILY NOT NAMED	NULL	NULL	NULL
TC392_1	HMMPanther	PTHR26263:SF16	PUTATIVE UNCHARACTERIZED PROTEIN (FRAGMENT)	NULL	NULL	NULL
TC393_1	HMMPanther	PTHR12050	FAMILY NOT NAMED	IPR007262	Vacuolar protein sorting 55	NULL
TC393_1	HMMPfam	PF04133	Vps55	IPR007262	Vacuolar protein sorting 55	NULL
TC393_1	SignalPHMM	SignalP-NN(euk)	signal-peptide	NULL	NULL	NULL
TC393_1	TMHMM	tmhmm	transmembrane_regions	NULL	NULL	NULL
TC394_1	SignalPHMM	SignalP-NN(euk)	signal-peptide	NULL	NULL	NULL
TC396	SignalPHMM	SignalP-NN(euk)	signal-peptide	NULL	NULL	NULL
TC397_1	HMMPanther	PTHR11929	FAMILY NOT NAMED	IPR001503	Glycosyl transferase, family 10	Biological Process: protein glycosylation (GO:0006486), Molecular Function: fucosyltransferase activity (GO:0008417), Cellular Component: membrane (GO:0016020)
TC397_1	HMMPanther	PTHR11929:SF16	SUBFAMILY NOT NAMED	NULL	NULL	NULL
TC397_1	HMMPfam	PF00852	Glyco_transf_10	IPR001503	Glycosyl transferase, family 10	Biological Process: protein glycosylation (GO:0006486), Molecular Function: fucosyltransferase activity (GO:0008417), Cellular Component: membrane (GO:0016020)
TC399_1	HMMPanther	PTHR12258	FAMILY NOT NAMED	NULL	NULL	NULL
TC399_1	HMMPanther	PTHR12258:SF2	SUBFAMILY NOT NAMED	NULL	NULL	NULL
TC399_1	HMMPfam	PF05005	Ocnus	IPR007702	Janus/Ocnus	NULL
TC399_1	superfamily	SSF143724	PHP14-like	NULL	NULL	NULL
TC4	TMHMM	tmhmm	transmembrane_regions	NULL	NULL	NULL
TC40	SignalPHMM	SignalP-NN(euk)	signal-peptide	NULL	NULL	NULL
TC40	superfamily	SSF50814	Lipocalins	IPR011038	Calycin-like	NULL
TC402_1	Coil	coil	coiled-coil	NULL	NULL	NULL
TC402_1	HMMPanther	PTHR23080	FAMILY NOT NAMED	NULL	NULL	NULL
TC402_1	HMMPfam	PF05485	THAP	IPR006612	Zinc finger, C2CH-type	Molecular Function: nucleic acid binding (GO:0003676)
TC402_1	HMMSmart	SM00692	no description	IPR006612	Zinc finger, C2CH-type	Molecular Function: nucleic acid binding (GO:0003676)
TC402_1	HMMSmart	SM00980	no description	IPR006612	Zinc finger, C2CH-type	Molecular Function: nucleic acid binding (GO:0003676)
TC402_1	ProfileScan	PS50950	ZF_THAP	IPR006612	Zinc finger, C2CH-type	Molecular Function: nucleic acid binding (GO:0003676)
TC403_1	Coil	coil	coiled-coil	NULL	NULL	NULL
TC403_1	Gene3D	G3DSA:3.30.70.330	no description	IPR012677	Nucleotide-binding, alpha-beta plait	Molecular Function: nucleotide binding (GO:0000166)
TC403_1	HMMPanther	PTHR24011	FAMILY NOT NAMED	NULL	NULL	NULL
TC403_1	HMMPanther	PTHR24011:SF41	SUBFAMILY NOT NAMED	NULL	NULL	NULL
TC403_1	HMMPfam	PF00076	RRM_1	IPR000504	RNA recognition motif domain	Molecular Function: nucleic acid binding (GO:0003676)
TC403_1	HMMSmart	SM00360	no description	IPR000504	RNA recognition motif domain	Molecular Function: nucleic acid binding (GO:0003676)
TC403_1	ProfileScan	PS50102	RRM	IPR000504	RNA recognition motif domain	Molecular Function: nucleic acid binding (GO:0003676)
TC403_1	superfamily	SSF54928	RNA-binding domain, RBD	NULL	NULL	NULL
TC405_1	FPrintScan	PR00481	LAMNOPPTDASE	IPR011356	Peptidase M17	Molecular Function: aminopeptidase activity (GO:0004177), Cellular Component: cytoplasm (GO:0005737), Molecular Function: metalloexopeptidase activity (GO:0008235), Biological Process: protein metabolic process (GO:0019538), Molecular Function: manganese ion binding (GO:0030145)
TC405_1	Gene3D	G3DSA:3.40.630.10	no description	NULL	NULL	NULL
TC405_1	HMMPanther	PTHR11963	FAMILY NOT NAMED	NULL	NULL	NULL
TC405_1	HMMPanther	PTHR11963:SF4	LEUCINE AMINOPEPTIDASE-RELATED	NULL	NULL	NULL
TC405_1	HMMPfam	PF00883	Peptidase_M17	IPR000819	Peptidase M17, leucyl aminopeptidase, C-terminal	Molecular Function: aminopeptidase activity (GO:0004177), Cellular Component: intracellular (GO:0005622), Biological Process: proteolysis (GO:0006508)
TC405_1	PatternScan	PS00631	CYTOSOL_AP	IPR000819	Peptidase M17, leucyl aminopeptidase, C-terminal	Molecular Function: aminopeptidase activity (GO:0004177), Cellular Component: intracellular (GO:0005622), Biological Process: proteolysis (GO:0006508)
TC405_1	superfamily	SSF53187	Zn-dependent exopeptidases	NULL	NULL	NULL
TC407_1	Gene3D	G3DSA:3.20.20.60	no description	IPR015813	Pyruvate/Phosphoenolpyruvate kinase	Molecular Function: catalytic activity (GO:0003824)
TC407_1	HMMPanther	PTHR11105	FAMILY NOT NAMED	IPR011206	Citrate lyase, beta subunit	Molecular Function: citrate (pro-3S)-lyase activity (GO:0008815), Cellular Component: citrate lyase complex (GO:0009346)
TC407_1	HMMPfam	PF03328	HpcH_HpaI	IPR005000	Aldehyde-lyase domain	Biological Process: cellular aromatic compound metabolic process (GO:0006725), Molecular Function: carbon-carbon lyase activity (GO:0016830)
TC407_1	superfamily	SSF51621	Phosphoenolpyruvate/pyruvate domain	IPR015813	Pyruvate/Phosphoenolpyruvate kinase	Molecular Function: catalytic activity (GO:0003824)
TC409	SignalPHMM	SignalP-NN(euk)	signal-peptide	NULL	NULL	NULL
TC409	TMHMM	tmhmm	transmembrane_regions	NULL	NULL	NULL
TC41	SignalPHMM	SignalP-NN(euk)	signal-peptide	NULL	NULL	NULL
TC411_1	TMHMM	tmhmm	transmembrane_regions	NULL	NULL	NULL
TC412_1	FPrintScan	PR00926	MITOCARRIER	IPR002067	Mitochondrial carrier protein	Molecular Function: binding (GO:0005488), Cellular Component: mitochondrial inner membrane (GO:0005743), Biological Process: transport (GO:0006810), Biological Process: transmembrane transport (GO:0055085)
TC412_1	FPrintScan	PR00927	ADPTRNSLCASE	IPR002113	Adenine nucleotide translocator 1	Molecular Function: transporter activity (GO:0005215), Cellular Component: mitochondrial inner membrane (GO:0005743), Biological Process: transport (GO:0006810), Biological Process: transmembrane transport (GO:0055085)
TC412_1	Gene3D	G3DSA:1.50.40.10	no description	IPR023395	Mitochondrial carrier domain	NULL
TC412_1	HMMPanther	PTHR24089	FAMILY NOT NAMED	NULL	NULL	NULL
TC412_1	HMMPanther	PTHR24089:SF35	SUBFAMILY NOT NAMED	NULL	NULL	NULL
TC412_1	HMMPfam	PF00153	Mito_carr	IPR018108	Mitochondrial substrate/solute carrier	NULL
TC412_1	ProfileScan	PS50920	SOLCAR	IPR018108	Mitochondrial substrate/solute carrier	NULL
TC412_1	TMHMM	tmhmm	transmembrane_regions	NULL	NULL	NULL
TC412_1	superfamily	SSF103506	Mitochondrial carrier	IPR023395	Mitochondrial carrier domain	NULL
TC414_1	HMMPanther	PTHR19303	FAMILY NOT NAMED	NULL	NULL	NULL
TC414_1	HMMPanther	PTHR19303:SF11	CENP-B	NULL	NULL	NULL
TC414_1	HMMPfam	PF03184	DDE_1	IPR004875	DDE superfamily endonuclease, CENP-B-like	Molecular Function: nucleic acid binding (GO:0003676)
TC414_1	ProfileScan	PS51253	HTH_CENPB	IPR006600	Pogo transposase / Cenp-B / PDC2, DNA-binding HTH domain	NULL
TC414_1	SignalPHMM	SignalP-NN(euk)	signal-peptide	NULL	NULL	NULL
TC414_1	superfamily	SSF46689	Homeodomain-like	IPR009057	Homeodomain-like	Molecular Function: protein binding (GO:0005515)
TC416_1	HMMPanther	PTHR21141	FAMILY NOT NAMED	NULL	NULL	NULL
TC416_1	HMMPanther	PTHR21141:SF3	60S ACIDIC RIBOSOMAL PROTEIN P0	NULL	NULL	NULL
TC416_1	HMMPfam	PF00428	Ribosomal_60s	IPR001813	Ribosomal protein 60S	Molecular Function: structural constituent of ribosome (GO:0003735), Cellular Component: intracellular (GO:0005622), Cellular Component: ribosome (GO:0005840), Biological Process: translational elongation (GO:0006414)
TC416_1	HMMPfam	PF00466	Ribosomal_L10	IPR001790	Ribosomal protein L10/acidic P0	Cellular Component: intracellular (GO:0005622), Biological Process: ribosome biogenesis (GO:0042254)
TC417	SignalPHMM	SignalP-NN(euk)	signal-peptide	NULL	NULL	NULL
TC422_1	HMMPfam	PF08395	7tm_7	IPR013604	7TM chemoreceptor	Cellular Component: integral to membrane (GO:0016021), Biological Process: sensory perception of taste (GO:0050909)
TC424_1	FPrintScan	PR00480	ASTACIN	IPR001506	Peptidase M12A, astacin	Molecular Function: metalloendopeptidase activity (GO:0004222), Biological Process: proteolysis (GO:0006508)
TC424_1	Gene3D	G3DSA:3.40.390.10	no description	IPR024079	Metallopeptidase, catalytic domain	NULL
TC424_1	HMMPanther	PTHR10127	DISCOIDIN, CUB, EGF, LAMININ , AND ZINC METALLOPROTEASE DOMAIN CONTAINING	NULL	NULL	NULL
TC424_1	HMMPfam	PF01400	Astacin	IPR001506	Peptidase M12A, astacin	Molecular Function: metalloendopeptidase activity (GO:0004222), Biological Process: proteolysis (GO:0006508)
TC424_1	HMMSmart	SM00235	no description	IPR006026	Peptidase, metallopeptidase	Biological Process: proteolysis (GO:0006508), Molecular Function: metallopeptidase activity (GO:0008237), Molecular Function: zinc ion binding (GO:0008270)
TC424_1	superfamily	SSF55486	Metalloproteases ("zincins"), catalytic domain	NULL	NULL	NULL
TC427_1	HMMPanther	PTHR10178	FAMILY NOT NAMED	NULL	NULL	NULL
TC427_1	superfamily	SSF56672	DNA/RNA polymerases	NULL	NULL	NULL
TC42_1	TMHMM	tmhmm	transmembrane_regions	NULL	NULL	NULL
TC432_1	HMMPanther	PTHR13477	FAMILY NOT NAMED	IPR007740	Ribosomal protein L49/IMG2	Molecular Function: structural constituent of ribosome (GO:0003735), Cellular Component: intracellular (GO:0005622), Cellular Component: ribosome (GO:0005840), Biological Process: translation (GO:0006412)
TC432_1	HMMPfam	PF05046	Img2	IPR007740	Ribosomal protein L49/IMG2	Molecular Function: structural constituent of ribosome (GO:0003735), Cellular Component: intracellular (GO:0005622), Cellular Component: ribosome (GO:0005840), Biological Process: translation (GO:0006412)
TC432_1	SignalPHMM	SignalP-NN(euk)	signal-peptide	NULL	NULL	NULL
TC434	SignalPHMM	SignalP-NN(euk)	signal-peptide	NULL	NULL	NULL
TC435_1	ProfileScan	PS51257	PROKAR_LIPOPROTEIN	NULL	NULL	NULL
TC435_1	SignalPHMM	SignalP-NN(euk)	signal-peptide	NULL	NULL	NULL
TC437_1	HMMPanther	PTHR21141	FAMILY NOT NAMED	NULL	NULL	NULL
TC437_1	HMMPanther	PTHR21141:SF1	MRNA TURNOVER PROTEIN 4 MRT4	NULL	NULL	NULL
TC437_1	HMMPfam	PF00466	Ribosomal_L10	IPR001790	Ribosomal protein L10/acidic P0	Cellular Component: intracellular (GO:0005622), Biological Process: ribosome biogenesis (GO:0042254)
TC438_1	Gene3D	G3DSA:2.40.128.20	no description	IPR012674	Calycin	Molecular Function: binding (GO:0005488)
TC438_1	HMMPfam	PF02098	His_binding	NULL	NULL	NULL
TC438_1	SignalPHMM	SignalP-NN(euk)	signal-peptide	NULL	NULL	NULL
TC438_1	superfamily	SSF50814	Lipocalins	IPR011038	Calycin-like	NULL
TC43_1	HMMPanther	PTHR13194	FAMILY NOT NAMED	NULL	NULL	NULL
TC43_1	HMMPanther	PTHR13194:SF8	COMPLEX I INTERMEDIATE-ASSOCIATED PROTEIN 30, MITOCHONDRIAL	NULL	NULL	NULL
TC43_1	HMMPfam	PF08547	CIA30	IPR013857	NADH:ubiquinone oxidoreductase intermediate-associated protein 30	NULL
TC43_1	superfamily	SSF49785	Galactose-binding domain-like	IPR008979	Galactose-binding domain-like	NULL
TC442_1	Coil	coil	coiled-coil	NULL	NULL	NULL
TC442_1	HMMPanther	PTHR16011	FAMILY NOT NAMED	IPR019530	Intra-flagellar transport protein 57	NULL
TC442_1	HMMPfam	PF10498	IFT57	IPR019530	Intra-flagellar transport protein 57	NULL
TC443_1	HMMPanther	PTHR12608	FAMILY NOT NAMED	IPR001727	Uncharacterised protein family UPF0016	Cellular Component: membrane (GO:0016020)
TC443_1	HMMPfam	PF01169	UPF0016	IPR001727	Uncharacterised protein family UPF0016	Cellular Component: membrane (GO:0016020)
TC443_1	TMHMM	tmhmm	transmembrane_regions	NULL	NULL	NULL
TC444_1	HMMPanther	PTHR15925	FAMILY NOT NAMED	IPR019520	Ribosomal protein S23, mitochondrial	Molecular Function: structural constituent of ribosome (GO:0003735), Cellular Component: ribosome (GO:0005840), Biological Process: translation (GO:0006412)
TC444_1	HMMPfam	PF10484	MRP-S23	IPR023611	Ribosomal protein S23/S25, mitochondrial	Molecular Function: structural constituent of ribosome (GO:0003735), Cellular Component: ribosome (GO:0005840), Biological Process: translation (GO:0006412)
TC445_1	HMMPanther	PTHR19446	FAMILY NOT NAMED	NULL	NULL	NULL
TC445_1	HMMPanther	PTHR19446:SF100	REVERSE TRANSCRIPTASE-RELATED	NULL	NULL	NULL
TC447_1	HMMPanther	PTHR13104	FAMILY NOT NAMED	IPR007018	Mediator complex, subunit Med6	Molecular Function: RNA polymerase II transcription cofactor activity (GO:0001104), Biological Process: regulation of transcription from RNA polymerase II promoter (GO:0006357), Cellular Component: mediator complex (GO:0016592)
TC447_1	HMMPfam	PF04934	Med6	IPR007018	Mediator complex, subunit Med6	Molecular Function: RNA polymerase II transcription cofactor activity (GO:0001104), Biological Process: regulation of transcription from RNA polymerase II promoter (GO:0006357), Cellular Component: mediator complex (GO:0016592)
TC448_1	Gene3D	G3DSA:1.20.58.70	no description	NULL	NULL	NULL
TC448_1	HMMPfam	PF09057	Smac_DIABLO	IPR015142	Smac/DIABLO protein	Cellular Component: mitochondrion (GO:0005739), Biological Process: induction of apoptosis (GO:0006917), Biological Process: activation of caspase activity (GO:0006919)
TC448_1	superfamily	SSF46984	Smac/diablo	IPR009062	Smac/DIABLO-like	Cellular Component: mitochondrion (GO:0005739), Biological Process: induction of apoptosis (GO:0006917), Biological Process: activation of caspase activity (GO:0006919)
TC449_1	FPrintScan	PR00080	SDRFAMILY	IPR002198	Short-chain dehydrogenase/reductase SDR	Biological Process: metabolic process (GO:0008152), Molecular Function: oxidoreductase activity (GO:0016491)
TC449_1	FPrintScan	PR00081	GDHRDH	IPR002347	Glucose/ribitol dehydrogenase	NULL
TC449_1	Gene3D	G3DSA:3.40.50.720	no description	IPR016040	NAD(P)-binding domain	Molecular Function: nucleotide binding (GO:0000166)
TC449_1	HMMPanther	PTHR24322	FAMILY NOT NAMED	NULL	NULL	NULL
TC449_1	HMMPanther	PTHR24322:SF76	SUBFAMILY NOT NAMED	NULL	NULL	NULL
TC449_1	HMMPfam	PF00106	adh_short	IPR002198	Short-chain dehydrogenase/reductase SDR	Biological Process: metabolic process (GO:0008152), Molecular Function: oxidoreductase activity (GO:0016491)
TC449_1	PatternScan	PS00061	ADH_SHORT	IPR020904	Short-chain dehydrogenase/reductase, conserved site	Molecular Function: oxidoreductase activity (GO:0016491)
TC449_1	superfamily	SSF51735	NAD(P)-binding Rossmann-fold domains	NULL	NULL	NULL
TC44_1	Gene3D	G3DSA:3.50.4.10	no description	NULL	NULL	NULL
TC44_1	HMMPfam	PF00024	PAN_1	IPR003014	PAN-1 domain	NULL
TC44_1	HMMSmart	SM00473	no description	IPR003609	Apple-like	NULL
TC44_1	ProfileScan	PS50948	PAN	IPR003609	Apple-like	NULL
TC44_1	superfamily	SSF57414	Hairpin loop containing domain-like	NULL	NULL	NULL
TC450_1	Gene3D	G3DSA:3.30.1140.32	no description	IPR001351	Ribosomal protein S3, C-terminal	Molecular Function: structural constituent of ribosome (GO:0003735), Cellular Component: intracellular (GO:0005622), Cellular Component: ribosome (GO:0005840), Biological Process: translation (GO:0006412)
TC450_1	Gene3D	G3DSA:3.30.300.20	no description	IPR015946	K homology domain-like, alpha/beta	NULL
TC450_1	HMMPanther	PTHR11760	FAMILY NOT NAMED	NULL	NULL	NULL
TC450_1	HMMPfam	PF00189	Ribosomal_S3_C	IPR001351	Ribosomal protein S3, C-terminal	Molecular Function: structural constituent of ribosome (GO:0003735), Cellular Component: intracellular (GO:0005622), Cellular Component: ribosome (GO:0005840), Biological Process: translation (GO:0006412)
TC450_1	HMMPfam	PF07650	KH_2	IPR004044	K Homology, type 2	Molecular Function: RNA binding (GO:0003723)
TC450_1	HMMTigr	TIGR01008	rpsC_E_A: ribosomal protein S3	IPR005703	Ribosomal protein S3, eukaryotic/archaeal	Molecular Function: structural constituent of ribosome (GO:0003735), Biological Process: translation (GO:0006412), Cellular Component: small ribosomal subunit (GO:0015935)
TC450_1	ProfileScan	PS50823	KH_TYPE_2	IPR004044	K Homology, type 2	Molecular Function: RNA binding (GO:0003723)
TC450_1	superfamily	SSF54814	Prokaryotic type KH domain (KH-domain type II)	IPR009019	K Homology, prokaryotic type	Molecular Function: RNA binding (GO:0003723)
TC450_1	superfamily	SSF54821	Ribosomal protein S3 C-terminal domain	IPR001351	Ribosomal protein S3, C-terminal	Molecular Function: structural constituent of ribosome (GO:0003735), Cellular Component: intracellular (GO:0005622), Cellular Component: ribosome (GO:0005840), Biological Process: translation (GO:0006412)
TC451	TMHMM	tmhmm	transmembrane_regions	NULL	NULL	NULL
TC453_1	FPrintScan	PR01011	GLUTPROXDASE	IPR000889	Glutathione peroxidase	Molecular Function: glutathione peroxidase activity (GO:0004602), Biological Process: response to oxidative stress (GO:0006979), Biological Process: oxidation-reduction process (GO:0055114)
TC453_1	Gene3D	G3DSA:3.40.30.10	no description	IPR012336	Thioredoxin-like fold	NULL
TC453_1	HMMPIR	PIRSF000303	Glutathione peroxidase	IPR000889	Glutathione peroxidase	Molecular Function: glutathione peroxidase activity (GO:0004602), Biological Process: response to oxidative stress (GO:0006979), Biological Process: oxidation-reduction process (GO:0055114)
TC453_1	HMMPanther	PTHR11592	FAMILY NOT NAMED	IPR000889	Glutathione peroxidase	Molecular Function: glutathione peroxidase activity (GO:0004602), Biological Process: response to oxidative stress (GO:0006979), Biological Process: oxidation-reduction process (GO:0055114)
TC453_1	HMMPfam	PF00255	GSHPx	IPR000889	Glutathione peroxidase	Molecular Function: glutathione peroxidase activity (GO:0004602), Biological Process: response to oxidative stress (GO:0006979), Biological Process: oxidation-reduction process (GO:0055114)
TC453_1	PatternScan	PS00763	GLUTATHIONE_PEROXID_2	IPR000889	Glutathione peroxidase	Molecular Function: glutathione peroxidase activity (GO:0004602), Biological Process: response to oxidative stress (GO:0006979), Biological Process: oxidation-reduction process (GO:0055114)
TC453_1	ProfileScan	PS51355	GLUTATHIONE_PEROXID_3	IPR000889	Glutathione peroxidase	Molecular Function: glutathione peroxidase activity (GO:0004602), Biological Process: response to oxidative stress (GO:0006979), Biological Process: oxidation-reduction process (GO:0055114)
TC453_1	superfamily	SSF52833	Thioredoxin-like	IPR012336	Thioredoxin-like fold	NULL
TC456_1	Gene3D	G3DSA:3.90.230.10	no description	IPR000994	Peptidase M24, structural domain	Biological Process: cellular process (GO:0009987)
TC456_1	HMMPanther	PTHR10804	PROTEASE FAMILY M24 (METHIONYL AMINOPEPTIDASE, AMINOPEPTIDASE P)	NULL	NULL	NULL
TC456_1	HMMPanther	PTHR10804:SF17	XAA-PRO DIPEPTIDASE	NULL	NULL	NULL
TC456_1	HMMPfam	PF00557	Peptidase_M24	IPR000994	Peptidase M24, structural domain	Biological Process: cellular process (GO:0009987)
TC456_1	superfamily	SSF55920	Creatinase/aminopeptidase	IPR000994	Peptidase M24, structural domain	Biological Process: cellular process (GO:0009987)
TC457_1	Gene3D	G3DSA:3.10.50.10	no description	NULL	NULL	NULL
TC457_1	Gene3D	G3DSA:3.20.20.80	no description	IPR013781	Glycoside hydrolase, subgroup, catalytic domain	Molecular Function: catalytic activity (GO:0003824), Biological Process: carbohydrate metabolic process (GO:0005975), Molecular Function: cation binding (GO:0043169)
TC457_1	HMMPanther	PTHR11177	FAMILY NOT NAMED	NULL	NULL	NULL
TC457_1	HMMPfam	PF00704	Glyco_hydro_18	IPR001223	Glycoside hydrolase, family 18, catalytic domain	Molecular Function: hydrolase activity, hydrolyzing O-glycosyl compounds (GO:0004553), Biological Process: carbohydrate metabolic process (GO:0005975)
TC457_1	superfamily	SSF51445	(Trans)glycosidases	IPR017853	Glycoside hydrolase, superfamily	NULL
TC457_1	superfamily	SSF54556	Chitinase insertion domain	NULL	NULL	NULL
TC458_1	Gene3D	G3DSA:1.20.1250.20	no description	NULL	NULL	NULL
TC458_1	HMMPanther	PTHR11360	FAMILY NOT NAMED	NULL	NULL	NULL
TC458_1	HMMPfam	PF07690	MFS_1	IPR011701	Major facilitator superfamily	Cellular Component: integral to membrane (GO:0016021), Biological Process: transmembrane transport (GO:0055085)
TC458_1	SignalPHMM	SignalP-NN(euk)	signal-peptide	NULL	NULL	NULL
TC458_1	TMHMM	tmhmm	transmembrane_regions	NULL	NULL	NULL
TC458_1	superfamily	SSF103473	MFS general substrate transporter	IPR016196	Major facilitator superfamily domain, general substrate transporter	NULL
TC459	TMHMM	tmhmm	transmembrane_regions	NULL	NULL	NULL
TC45_1	HMMPanther	PTHR12642	FAMILY NOT NAMED	NULL	NULL	NULL
TC45_1	HMMPfam	PF01201	Ribosomal_S8e	IPR022309	Ribosomal protein S8e/ribosomal biogenesis NSA2	NULL
TC46	SignalPHMM	SignalP-NN(euk)	signal-peptide	NULL	NULL	NULL
TC46	TMHMM	tmhmm	transmembrane_regions	NULL	NULL	NULL
TC460_1	Gene3D	G3DSA:2.30.30.30	no description	IPR014722	Translation protein SH3-like, subgroup	NULL
TC460_1	Gene3D	G3DSA:2.40.50.140	no description	IPR012340	Nucleic acid-binding, OB-fold	NULL
TC460_1	Gene3D	G3DSA:4.10.950.10	no description	IPR014726	Ribosomal protein L2, domain 3	NULL
TC460_1	HMMPIR	PIRSF002158	Ribosomal protein, L2p/L2a/L8e/organellar L2 types	IPR002171	Ribosomal protein L2	Molecular Function: structural constituent of ribosome (GO:0003735), Cellular Component: intracellular (GO:0005622), Cellular Component: ribosome (GO:0005840), Biological Process: translation (GO:0006412)
TC460_1	HMMPanther	PTHR13691	FAMILY NOT NAMED	IPR002171	Ribosomal protein L2	Molecular Function: structural constituent of ribosome (GO:0003735), Cellular Component: intracellular (GO:0005622), Cellular Component: ribosome (GO:0005840), Biological Process: translation (GO:0006412)
TC460_1	HMMPanther	PTHR13691:SF4	60S RIBOSOMAL PROTEIN L8	NULL	NULL	NULL
TC460_1	HMMPfam	PF00181	Ribosomal_L2	IPR022666	Ribosomal Proteins L2, RNA binding domain	Molecular Function: structural constituent of ribosome (GO:0003735), Cellular Component: intracellular (GO:0005622), Cellular Component: ribosome (GO:0005840), Biological Process: translation (GO:0006412)
TC460_1	HMMPfam	PF03947	Ribosomal_L2_C	IPR022669	Ribosomal protein L2, C-terminal	Molecular Function: structural constituent of ribosome (GO:0003735), Cellular Component: intracellular (GO:0005622), Cellular Component: ribosome (GO:0005840), Biological Process: translation (GO:0006412)
TC460_1	PatternScan	PS00467	RIBOSOMAL_L2	IPR022671	Ribosomal protein L2, conserved site	Molecular Function: structural constituent of ribosome (GO:0003735), Cellular Component: intracellular (GO:0005622), Cellular Component: ribosome (GO:0005840), Biological Process: translation (GO:0006412)
TC460_1	superfamily	SSF50104	Translation proteins SH3-like domain	IPR008991	Translation protein SH3-like	NULL
TC460_1	superfamily	SSF50249	Nucleic acid-binding proteins	IPR016027	Nucleic acid-binding, OB-fold-like	NULL
TC461	TMHMM	tmhmm	transmembrane_regions	NULL	NULL	NULL
TC462_1	HMMPanther	PTHR11629	FAMILY NOT NAMED	IPR002490	ATPase, V0/A0 complex, 116kDa subunit	Molecular Function: hydrogen ion transmembrane transporter activity (GO:0015078), Biological Process: ATP hydrolysis coupled proton transport (GO:0015991), Cellular Component: proton-transporting two-sector ATPase complex, proton-transporting domain (GO:0033177)
TC462_1	HMMPfam	PF01496	V_ATPase_I	IPR002490	ATPase, V0/A0 complex, 116kDa subunit	Molecular Function: hydrogen ion transmembrane transporter activity (GO:0015078), Biological Process: ATP hydrolysis coupled proton transport (GO:0015991), Cellular Component: proton-transporting two-sector ATPase complex, proton-transporting domain (GO:0033177)
TC462_1	SignalPHMM	SignalP-NN(euk)	signal-peptide	NULL	NULL	NULL
TC462_1	TMHMM	tmhmm	transmembrane_regions	NULL	NULL	NULL
TC463_1	HMMPanther	PTHR23130	FAMILY NOT NAMED	NULL	NULL	NULL
TC463_1	HMMPanther	PTHR23130:SF6	SUBFAMILY NOT NAMED	NULL	NULL	NULL
TC463_1	HMMPfam	PF02014	Reeler	IPR002861	Reeler domain	NULL
TC463_1	ProfileScan	PS51019	REELIN	IPR002861	Reeler domain	NULL
TC463_1	SignalPHMM	SignalP-NN(euk)	signal-peptide	NULL	NULL	NULL
TC467_1	FPrintScan	PR01839	RAD23PROTEIN	IPR004806	UV excision repair protein Rad23	Cellular Component: nucleus (GO:0005634), Biological Process: nucleotide-excision repair (GO:0006289)
TC467_1	Gene3D	G3DSA:1.10.10.540	no description	IPR015360	XPC-binding domain	Molecular Function: damaged DNA binding (GO:0003684), Biological Process: nucleotide-excision repair (GO:0006289), Biological Process: proteasomal ubiquitin-dependent protein catabolic process (GO:0043161)
TC467_1	Gene3D	G3DSA:1.10.8.10	no description	NULL	NULL	NULL
TC467_1	HMMPanther	PTHR10621	UV EXCISION REPAIR PROTEIN RAD23	NULL	NULL	NULL
TC467_1	HMMPfam	PF00627	UBA	IPR000449	Ubiquitin-associated/translation elongation factor EF1B, N-terminal	Molecular Function: protein binding (GO:0005515)
TC467_1	HMMPfam	PF09280	XPC-binding	IPR015360	XPC-binding domain	Molecular Function: damaged DNA binding (GO:0003684), Biological Process: nucleotide-excision repair (GO:0006289), Biological Process: proteasomal ubiquitin-dependent protein catabolic process (GO:0043161)
TC467_1	HMMSmart	SM00165	no description	IPR015940	Ubiquitin-associated/translation elongation factor EF1B, N-terminal, eukaryote	NULL
TC467_1	HMMSmart	SM00727	no description	IPR006636	Heat shock chaperonin-binding	NULL
TC467_1	HMMTigr	TIGR00601	rad23: UV excision repair protein Rad23	IPR004806	UV excision repair protein Rad23	Cellular Component: nucleus (GO:0005634), Biological Process: nucleotide-excision repair (GO:0006289)
TC467_1	ProfileScan	PS50030	UBA	IPR015940	Ubiquitin-associated/translation elongation factor EF1B, N-terminal, eukaryote	NULL
TC467_1	superfamily	SSF101238	XPC-binding domain	IPR015360	XPC-binding domain	Molecular Function: damaged DNA binding (GO:0003684), Biological Process: nucleotide-excision repair (GO:0006289), Biological Process: proteasomal ubiquitin-dependent protein catabolic process (GO:0043161)
TC467_1	superfamily	SSF46934	UBA-like	IPR009060	UBA-like	Molecular Function: protein binding (GO:0005515)
TC468_1	SignalPHMM	SignalP-NN(euk)	signal-peptide	NULL	NULL	NULL
TC468_1	TMHMM	tmhmm	transmembrane_regions	NULL	NULL	NULL
TC469	SignalPHMM	SignalP-NN(euk)	signal-peptide	NULL	NULL	NULL
TC469	TMHMM	tmhmm	transmembrane_regions	NULL	NULL	NULL
TC470_1	Gene3D	G3DSA:3.30.70.330	no description	IPR012677	Nucleotide-binding, alpha-beta plait	Molecular Function: nucleotide binding (GO:0000166)
TC470_1	HMMPanther	PTHR24012	FAMILY NOT NAMED	NULL	NULL	NULL
TC470_1	HMMPanther	PTHR24012:SF67	SUBFAMILY NOT NAMED	NULL	NULL	NULL
TC470_1	HMMPfam	PF00076	RRM_1	IPR000504	RNA recognition motif domain	Molecular Function: nucleic acid binding (GO:0003676)
TC470_1	HMMSmart	SM00360	no description	IPR000504	RNA recognition motif domain	Molecular Function: nucleic acid binding (GO:0003676)
TC470_1	ProfileScan	PS50102	RRM	IPR000504	RNA recognition motif domain	Molecular Function: nucleic acid binding (GO:0003676)
TC470_1	superfamily	SSF54928	RNA-binding domain, RBD	NULL	NULL	NULL
TC471_1	FPrintScan	PR01345	CERVTRCPTASE	IPR003286	RNA-directed DNA polymerase, eukaryota	Molecular Function: RNA binding (GO:0003723), Molecular Function: RNA-directed DNA polymerase activity (GO:0003964), Biological Process: RNA-dependent DNA replication (GO:0006278)
TC471_1	HMMPanther	PTHR19446	FAMILY NOT NAMED	NULL	NULL	NULL
TC471_1	HMMPanther	PTHR19446:SF100	REVERSE TRANSCRIPTASE-RELATED	NULL	NULL	NULL
TC472_1	Gene3D	G3DSA:3.40.50.720	no description	IPR016040	NAD(P)-binding domain	Molecular Function: nucleotide binding (GO:0000166)
TC472_1	HMMPfam	PF03447	NAD_binding_3	IPR005106	Aspartate/homoserine dehydrogenase, NAD-binding	Molecular Function: oxidoreductase activity (GO:0016491), Molecular Function: NADP binding (GO:0050661), Biological Process: oxidation-reduction process (GO:0055114)
TC472_1	superfamily	SSF51735	NAD(P)-binding Rossmann-fold domains	NULL	NULL	NULL
TC473	Gene3D	G3DSA:4.10.60.10	no description	IPR013084	Zinc finger, CCHC retroviral-type	Molecular Function: nucleic acid binding (GO:0003676), Molecular Function: zinc ion binding (GO:0008270)
TC473	ProfileScan	PS50158	ZF_CCHC	IPR001878	Zinc finger, CCHC-type	Molecular Function: nucleic acid binding (GO:0003676), Molecular Function: zinc ion binding (GO:0008270)
TC474_1	Coil	coil	coiled-coil	NULL	NULL	NULL
TC474_1	HMMPfam	PF10545	MADF_DNA_bdg	IPR006578	MADF domain	NULL
TC475	TMHMM	tmhmm	transmembrane_regions	NULL	NULL	NULL
TC476_1	Gene3D	G3DSA:3.40.50.150	no description	NULL	NULL	NULL
TC476_1	HMMPanther	PTHR12189	FAMILY NOT NAMED	NULL	NULL	NULL
TC476_1	HMMPfam	PF03291	Pox_MCEL	IPR004971	mRNA capping enzyme, large subunit	Biological Process: mRNA capping (GO:0006370)
TC476_1	superfamily	SSF53335	S-adenosyl-L-methionine-dependent methyltransferases	NULL	NULL	NULL
TC478	TMHMM	tmhmm	transmembrane_regions	NULL	NULL	NULL
TC47_1	HMMPanther	PTHR26208	FAMILY NOT NAMED	NULL	NULL	NULL
TC47_1	HMMPanther	PTHR26208:SF59	WD REPEAT-CONTAINING PROTEIN 21A [SOURCE:UNIPROTKB/SWISS-PROT;ACC:Q8WV16]	NULL	NULL	NULL
TC480	FPrintScan	PR01217	PRICHEXTENSN	NULL	NULL	NULL
TC481	TMHMM	tmhmm	transmembrane_regions	NULL	NULL	NULL
TC482_1	Gene3D	G3DSA:1.10.455.10	no description	IPR023798	Ribosomal protein S7 domain	NULL
TC482_1	HMMPanther	PTHR11205	FAMILY NOT NAMED	IPR000235	Ribosomal protein S7	Molecular Function: structural constituent of ribosome (GO:0003735), Cellular Component: intracellular (GO:0005622), Cellular Component: ribosome (GO:0005840), Biological Process: translation (GO:0006412)
TC482_1	HMMPanther	PTHR11205:SF1	40S RIBOSOMAL PROTEIN S5	IPR005716	Ribosomal protein S7, eukaryotic/archaeal	Molecular Function: structural constituent of ribosome (GO:0003735), Biological Process: translation (GO:0006412), Cellular Component: small ribosomal subunit (GO:0015935)
TC482_1	HMMPfam	PF00177	Ribosomal_S7	IPR023798	Ribosomal protein S7 domain	NULL
TC482_1	HMMTigr	TIGR01028	S7_S5_E_A: ribosomal protein S7	IPR005716	Ribosomal protein S7, eukaryotic/archaeal	Molecular Function: structural constituent of ribosome (GO:0003735), Biological Process: translation (GO:0006412), Cellular Component: small ribosomal subunit (GO:0015935)
TC482_1	PatternScan	PS00052	RIBOSOMAL_S7	IPR020606	Ribosomal protein S7, conserved site	Molecular Function: RNA binding (GO:0003723), Molecular Function: structural constituent of ribosome (GO:0003735), Biological Process: translation (GO:0006412)
TC482_1	superfamily	SSF47973	Ribosomal protein S7	IPR023798	Ribosomal protein S7 domain	NULL
TC483_1	Gene3D	G3DSA:3.90.950.10	no description	NULL	NULL	NULL
TC483_1	HMMPIR	PIRSF006305	Predicted septum formation protein Maf	IPR003697	Maf-like protein	Cellular Component: cytoplasm (GO:0005737)
TC483_1	HMMPanther	PTHR11746	FAMILY NOT NAMED	NULL	NULL	NULL
TC483_1	HMMPfam	PF02545	Maf	IPR003697	Maf-like protein	Cellular Component: cytoplasm (GO:0005737)
TC483_1	HMMTigr	TIGR00172	maf: septum formation protein Maf	IPR003697	Maf-like protein	Cellular Component: cytoplasm (GO:0005737)
TC483_1	superfamily	SSF52972	ITPase-like	NULL	NULL	NULL
TC484_1	FPrintScan	PR00465	EP450IV	IPR002403	Cytochrome P450, E-class, group IV	Molecular Function: monooxygenase activity (GO:0004497), Molecular Function: iron ion binding (GO:0005506), Molecular Function: oxidoreductase activity, acting on paired donors, with incorporation or reduction of molecular oxygen (GO:0016705), Molecular Function: heme binding (GO:0020037), Biological Process: oxidation-reduction process (GO:0055114)
TC484_1	Gene3D	G3DSA:1.10.630.10	no description	IPR001128	Cytochrome P450	Molecular Function: iron ion binding (GO:0005506), Molecular Function: electron carrier activity (GO:0009055), Molecular Function: oxidoreductase activity, acting on paired donors, with incorporation or reduction of molecular oxygen (GO:0016705), Molecular Function: heme binding (GO:0020037), Biological Process: oxidation-reduction process (GO:0055114)
TC484_1	HMMPanther	PTHR24292	FAMILY NOT NAMED	NULL	NULL	NULL
TC484_1	HMMPfam	PF00067	p450	IPR001128	Cytochrome P450	Molecular Function: iron ion binding (GO:0005506), Molecular Function: electron carrier activity (GO:0009055), Molecular Function: oxidoreductase activity, acting on paired donors, with incorporation or reduction of molecular oxygen (GO:0016705), Molecular Function: heme binding (GO:0020037), Biological Process: oxidation-reduction process (GO:0055114)
TC484_1	PatternScan	PS00086	CYTOCHROME_P450	IPR017972	Cytochrome P450, conserved site	Molecular Function: oxidoreductase activity, acting on paired donors, with incorporation or reduction of molecular oxygen (GO:0016705), Biological Process: oxidation-reduction process (GO:0055114)
TC484_1	superfamily	SSF48264	Cytochrome P450	IPR001128	Cytochrome P450	Molecular Function: iron ion binding (GO:0005506), Molecular Function: electron carrier activity (GO:0009055), Molecular Function: oxidoreductase activity, acting on paired donors, with incorporation or reduction of molecular oxygen (GO:0016705), Molecular Function: heme binding (GO:0020037), Biological Process: oxidation-reduction process (GO:0055114)
TC485	TMHMM	tmhmm	transmembrane_regions	NULL	NULL	NULL
TC49_1	Gene3D	G3DSA:4.10.280.10	no description	IPR011598	Helix-loop-helix DNA-binding	NULL
TC49_1	HMMPanther	PTHR13864	FAMILY NOT NAMED	NULL	NULL	NULL
TC49_1	HMMPanther	PTHR13864:SF2	T-CELL ACUTE LYMPHOCYTIC LEUKEMIA 1/STEM CELL LEUKEMIA PROTEIN (TAL-1/SCL)	NULL	NULL	NULL
TC49_1	HMMPfam	PF00010	HLH	IPR011598	Helix-loop-helix DNA-binding	NULL
TC49_1	HMMSmart	SM00353	no description	IPR011598	Helix-loop-helix DNA-binding	NULL
TC49_1	ProfileScan	PS50888	HLH	IPR011598	Helix-loop-helix DNA-binding	NULL
TC49_1	superfamily	SSF47459	HLH, helix-loop-helix DNA-binding domain	IPR011598	Helix-loop-helix DNA-binding	NULL
TC50_1	Gene3D	G3DSA:2.40.10.10	no description	NULL	NULL	NULL
TC50_1	HMMPanther	PTHR24268	FAMILY NOT NAMED	NULL	NULL	NULL
TC50_1	HMMPfam	PF00089	Trypsin	IPR001254	Peptidase S1/S6, chymotrypsin/Hap	Molecular Function: serine-type endopeptidase activity (GO:0004252), Biological Process: proteolysis (GO:0006508)
TC50_1	superfamily	SSF50494	Trypsin-like serine proteases	IPR009003	Peptidase cysteine/serine, trypsin-like	Molecular Function: catalytic activity (GO:0003824)
TC52	SignalPHMM	SignalP-NN(euk)	signal-peptide	NULL	NULL	NULL
TC54_1	HMMPanther	PTHR12323	FAMILY NOT NAMED	NULL	NULL	NULL
TC54_1	HMMPfam	PF01585	G-patch	IPR000467	D111/G-patch	Molecular Function: nucleic acid binding (GO:0003676), Cellular Component: intracellular (GO:0005622)
TC54_1	HMMSmart	SM00443	no description	IPR000467	D111/G-patch	Molecular Function: nucleic acid binding (GO:0003676), Cellular Component: intracellular (GO:0005622)
TC54_1	ProfileScan	PS50174	G_PATCH	IPR000467	D111/G-patch	Molecular Function: nucleic acid binding (GO:0003676), Cellular Component: intracellular (GO:0005622)
TC55_1	Gene3D	G3DSA:3.90.940.10	no description	IPR012293	RNA polymerase subunit, RPB6/omega	Molecular Function: DNA binding (GO:0003677), Molecular Function: DNA-directed RNA polymerase activity (GO:0003899), Biological Process: transcription, DNA-dependent (GO:0006351), Cellular Component: RNA polymerase complex (GO:0030880)
TC55_1	HMMPIR	PIRSF000778	DNA-directed RNA polymerase, subunit K/RPB6 subunit	IPR006111	DNA-directed RNA polymerase, subunit K/RPABC2	Molecular Function: DNA binding (GO:0003677), Molecular Function: DNA-directed RNA polymerase activity (GO:0003899), Biological Process: transcription, DNA-dependent (GO:0006351)
TC55_1	HMMPanther	PTHR10773	DNA-DIRECTED RNA POLYMERASES I, II, AND III SUBUNIT RPABC2	IPR006111	DNA-directed RNA polymerase, subunit K/RPABC2	Molecular Function: DNA binding (GO:0003677), Molecular Function: DNA-directed RNA polymerase activity (GO:0003899), Biological Process: transcription, DNA-dependent (GO:0006351)
TC55_1	HMMPfam	PF01192	RNA_pol_Rpb6	IPR006110	RNA polymerase, subunit omega/K/RPABC2	Molecular Function: DNA binding (GO:0003677), Molecular Function: DNA-directed RNA polymerase activity (GO:0003899), Biological Process: transcription, DNA-dependent (GO:0006351)
TC55_1	PatternScan	PS01111	RNA_POL_K_14KD	IPR020708	DNA-directed RNA polymerase, 14-18kDa subunit, conserved site	Molecular Function: DNA binding (GO:0003677), Molecular Function: DNA-directed RNA polymerase activity (GO:0003899), Biological Process: transcription, DNA-dependent (GO:0006351)
TC55_1	superfamily	SSF63562	RPB6/omega subunit-like	IPR006110	RNA polymerase, subunit omega/K/RPABC2	Molecular Function: DNA binding (GO:0003677), Molecular Function: DNA-directed RNA polymerase activity (GO:0003899), Biological Process: transcription, DNA-dependent (GO:0006351)
TC57_1	Coil	coil	coiled-coil	NULL	NULL	NULL
TC57_1	HMMPanther	PTHR23101	FAMILY NOT NAMED	NULL	NULL	NULL
TC57_1	HMMPanther	PTHR23101:SF33	SUBFAMILY NOT NAMED	NULL	NULL	NULL
TC57_1	HMMPfam	PF02204	VPS9	IPR003123	Vacuolar sorting protein 9	NULL
TC57_1	ProfileScan	PS51205	VPS9	IPR003123	Vacuolar sorting protein 9	NULL
TC57_1	superfamily	SSF109993	VPS9 domain	NULL	NULL	NULL
TC58_1	HMMPanther	PTHR23216	FAMILY NOT NAMED	NULL	NULL	NULL
TC58_1	HMMPfam	PF05022	SRP40_C	IPR007718	SRP40, C-terminal	NULL
TC60_1	HMMPanther	PTHR14795	FAMILY NOT NAMED	NULL	NULL	NULL
TC60_1	TMHMM	tmhmm	transmembrane_regions	NULL	NULL	NULL
TC61	SignalPHMM	SignalP-NN(euk)	signal-peptide	NULL	NULL	NULL
TC66_1	Gene3D	G3DSA:3.40.525.10	no description	IPR001251	Cellular retinaldehyde-binding/triple function, C-terminal	NULL
TC66_1	HMMPanther	PTHR10174	RETINALDEHYDE BINDING PROTEIN-RELATED	NULL	NULL	NULL
TC66_1	HMMPanther	PTHR10174:SF10	PHOSPHATIDYLINOSITOL TRANSFER PROTEIN CSR1	NULL	NULL	NULL
TC66_1	HMMPfam	PF00650	CRAL_TRIO	IPR001251	Cellular retinaldehyde-binding/triple function, C-terminal	NULL
TC66_1	HMMSmart	SM00516	no description	IPR001251	Cellular retinaldehyde-binding/triple function, C-terminal	NULL
TC66_1	ProfileScan	PS50191	CRAL_TRIO	IPR001251	Cellular retinaldehyde-binding/triple function, C-terminal	NULL
TC66_1	superfamily	SSF52087	CRAL/TRIO domain	IPR001251	Cellular retinaldehyde-binding/triple function, C-terminal	NULL
TC68_1	HMMPanther	PTHR22977	FAMILY NOT NAMED	NULL	NULL	NULL
TC68_1	HMMPfam	PF08583	Cmc1	IPR013892	Cytochrome c oxidase biogenesis protein Cmc1-like	NULL
TC69_1	Coil	coil	coiled-coil	NULL	NULL	NULL
TC69_1	Gene3D	G3DSA:3.30.40.10	no description	IPR013083	Zinc finger, RING/FYVE/PHD-type	NULL
TC69_1	HMMPanther	PTHR10333	INHIBITOR OF GROWTH PROTEIN	NULL	NULL	NULL
TC69_1	HMMPanther	PTHR10333:SF41	INHIBITOR OF GROWTH PROTEIN 5	NULL	NULL	NULL
TC69_1	HMMPfam	PF00628	PHD	IPR019787	Zinc finger, PHD-finger	Molecular Function: protein binding (GO:0005515)
TC69_1	HMMPfam	PF12998	ING	IPR024610	Inhibitor of growth protein, N-terminal	NULL
TC69_1	HMMSmart	SM00249	no description	IPR001965	Zinc finger, PHD-type	Molecular Function: protein binding (GO:0005515), Molecular Function: zinc ion binding (GO:0008270)
TC69_1	PatternScan	PS01359	ZF_PHD_1	IPR019786	Zinc finger, PHD-type, conserved site	NULL
TC69_1	ProfileScan	PS50016	ZF_PHD_2	IPR019787	Zinc finger, PHD-finger	Molecular Function: protein binding (GO:0005515)
TC69_1	superfamily	SSF57903	FYVE/PHD zinc finger	IPR011011	Zinc finger, FYVE/PHD-type	NULL
TC6_1	Coil	coil	coiled-coil	NULL	NULL	NULL
TC6_1	HMMPfam	PF04280	Tim44	IPR007379	Membrane transporter, Tim44-related/Ribosomal protein L45	Cellular Component: mitochondrial inner membrane presequence translocase complex (GO:0005744), Biological Process: intracellular protein transport (GO:0006886), Molecular Function: P-P-bond-hydrolysis-driven protein transmembrane transporter activity (GO:0015450)
TC6_1	HMMSmart	SM00978	no description	IPR007379	Membrane transporter, Tim44-related/Ribosomal protein L45	Cellular Component: mitochondrial inner membrane presequence translocase complex (GO:0005744), Biological Process: intracellular protein transport (GO:0006886), Molecular Function: P-P-bond-hydrolysis-driven protein transmembrane transporter activity (GO:0015450)
TC6_1	SignalPHMM	SignalP-NN(euk)	signal-peptide	NULL	NULL	NULL
TC6_1	superfamily	SSF54427	NTF2-like	NULL	NULL	NULL
TC70_1	HMMPanther	PTHR22930	FAMILY NOT NAMED	NULL	NULL	NULL
TC71	TMHMM	tmhmm	transmembrane_regions	NULL	NULL	NULL
TC73_1	Coil	coil	coiled-coil	NULL	NULL	NULL
TC73_1	Gene3D	G3DSA:2.30.170.20	no description	IPR023441	Ribosomal protein L24e domain	NULL
TC73_1	HMMPanther	PTHR10792	60S RIBOSOMAL PROTEIN L24	IPR000988	Ribosomal protein L24e-related	NULL
TC73_1	HMMPanther	PTHR10792:SF2	RIBOSOME BIOGENESIS PROTEIN RLP24	IPR024546	Ribosome biogenesis protein RLP24	Biological Process: ribosome biogenesis (GO:0042254)
TC73_1	HMMPfam	PF01246	Ribosomal_L24e	IPR000988	Ribosomal protein L24e-related	NULL
TC73_1	HMMSmart	SM00746	no description	IPR011017	TRASH	NULL
TC73_1	PatternScan	PS01073	RIBOSOMAL_L24E	IPR023442	Ribosomal protein L24e, conserved site	Molecular Function: structural constituent of ribosome (GO:0003735), Cellular Component: ribosome (GO:0005840), Biological Process: translation (GO:0006412)
TC73_1	superfamily	SSF57716	Glucocorticoid receptor-like (DNA-binding domain)	NULL	NULL	NULL
TC74_1	Gene3D	G3DSA:3.40.50.1820	no description	NULL	NULL	NULL
TC75_1	Gene3D	G3DSA:3.40.50.1820	no description	NULL	NULL	NULL
TC75_1	HMMPfam	PF06342	DUF1057	IPR010463	Protein of unknown function DUF1057	NULL
TC75_1	superfamily	SSF53474	alpha/beta-Hydrolases	NULL	NULL	NULL
TC76_1	HMMPanther	PTHR12243	FAMILY NOT NAMED	NULL	NULL	NULL
TC76_1	HMMPfam	PF10545	MADF_DNA_bdg	IPR006578	MADF domain	NULL
TC76_1	HMMSmart	SM00595	no description	IPR006578	MADF domain	NULL
TC76_1	ProfileScan	PS51029	MADF	IPR006578	MADF domain	NULL
TC77_1	SignalPHMM	SignalP-NN(euk)	signal-peptide	NULL	NULL	NULL
TC77_1	TMHMM	tmhmm	transmembrane_regions	NULL	NULL	NULL
TC78_1	HMMPfam	PF11901	DUF3421	IPR024518	Domain of unknown function DUF3421	NULL
TC78_1	HMMSmart	SM00696	no description	IPR006616	DM9 repeat	NULL
TC80	TMHMM	tmhmm	transmembrane_regions	NULL	NULL	NULL
TC83_1	HMMPanther	PTHR23101	FAMILY NOT NAMED	NULL	NULL	NULL
TC83_1	HMMPanther	PTHR23101:SF2	RAB5 GDP/GTP EXCHANGE FACTOR (RABEX-5)	NULL	NULL	NULL
TC83_1	HMMPfam	PF01754	zf-A20	IPR002653	Zinc finger, A20-type	Molecular Function: DNA binding (GO:0003677), Molecular Function: zinc ion binding (GO:0008270)
TC83_1	HMMPfam	PF02204	VPS9	IPR003123	Vacuolar sorting protein 9	NULL
TC83_1	HMMSmart	SM00167	no description	IPR013995	Vacuolar sorting protein 9, subgroup	NULL
TC83_1	HMMSmart	SM00259	no description	IPR002653	Zinc finger, A20-type	Molecular Function: DNA binding (GO:0003677), Molecular Function: zinc ion binding (GO:0008270)
TC83_1	ProfileScan	PS51036	ZF_A20	IPR002653	Zinc finger, A20-type	Molecular Function: DNA binding (GO:0003677), Molecular Function: zinc ion binding (GO:0008270)
TC83_1	ProfileScan	PS51205	VPS9	IPR003123	Vacuolar sorting protein 9	NULL
TC83_1	superfamily	SSF109993	VPS9 domain	NULL	NULL	NULL
TC83_1	superfamily	SSF57716	Glucocorticoid receptor-like (DNA-binding domain)	NULL	NULL	NULL
TC84_1	Gene3D	G3DSA:2.60.40.10	no description	IPR013783	Immunoglobulin-like fold	NULL
TC84_1	HMMPanther	PTHR10489	CELL ADHESION MOLECULE	NULL	NULL	NULL
TC84_1	HMMPanther	PTHR10489:SF33	FAINT SAUSAGE	NULL	NULL	NULL
TC84_1	HMMPfam	PF07679	I-set	IPR013098	Immunoglobulin I-set	NULL
TC84_1	HMMSmart	SM00408	no description	IPR003598	Immunoglobulin subtype 2	NULL
TC84_1	HMMSmart	SM00408	no description	IPR003598	Immunoglobulin subtype 2	NULL
TC84_1	HMMSmart	SM00409	no description	IPR003599	Immunoglobulin subtype	NULL
TC84_1	HMMSmart	SM00409	no description	IPR003599	Immunoglobulin subtype	NULL
TC84_1	ProfileScan	PS50835	IG_LIKE	IPR007110	Immunoglobulin-like	Molecular Function: protein binding (GO:0005515)
TC84_1	superfamily	SSF48726	Immunoglobulin	NULL	NULL	NULL
TC85_1	HMMPanther	PTHR13091	FAMILY NOT NAMED	NULL	NULL	NULL
TC85_1	HMMPfam	PF10220	DUF2146	IPR019354	Smg8/Smg9	NULL
TC87_1	FPrintScan	PR01770	ERK1ERK2MAPK	IPR008349	ERK1/2 MAP kinase	Molecular Function: MAP kinase activity (GO:0004707), Molecular Function: ATP binding (GO:0005524), Biological Process: protein phosphorylation (GO:0006468)
TC87_1	Gene3D	G3DSA:1.10.510.10	no description	NULL	NULL	NULL
TC87_1	Gene3D	G3DSA:1.10.510.10	no description	NULL	NULL	NULL
TC87_1	Gene3D	G3DSA:3.30.200.20	no description	NULL	NULL	NULL
TC87_1	Gene3D	G3DSA:3.30.200.20	no description	NULL	NULL	NULL
TC87_1	HMMPanther	PTHR24055	FAMILY NOT NAMED	NULL	NULL	NULL
TC87_1	HMMPanther	PTHR24055:SF70	SUBFAMILY NOT NAMED	NULL	NULL	NULL
TC87_1	HMMPfam	PF00069	Pkinase	IPR017442	Serine/threonine-protein kinase-like domain	Molecular Function: protein kinase activity (GO:0004672), Molecular Function: ATP binding (GO:0005524), Biological Process: protein phosphorylation (GO:0006468)
TC87_1	HMMSmart	SM00219	no description	IPR020635	Tyrosine-protein kinase, catalytic domain	Molecular Function: protein tyrosine kinase activity (GO:0004713)
TC87_1	HMMSmart	SM00219	no description	IPR020635	Tyrosine-protein kinase, catalytic domain	Molecular Function: protein tyrosine kinase activity (GO:0004713)
TC87_1	HMMSmart	SM00220	no description	IPR002290	Serine/threonine-protein kinase, catalytic domain	Molecular Function: protein serine/threonine kinase activity (GO:0004674), Molecular Function: ATP binding (GO:0005524), Biological Process: protein phosphorylation (GO:0006468)
TC87_1	HMMSmart	SM00220	no description	IPR002290	Serine/threonine-protein kinase, catalytic domain	Molecular Function: protein serine/threonine kinase activity (GO:0004674), Molecular Function: ATP binding (GO:0005524), Biological Process: protein phosphorylation (GO:0006468)
TC87_1	PatternScan	PS00107	PROTEIN_KINASE_ATP	IPR017441	Protein kinase, ATP binding site	Molecular Function: ATP binding (GO:0005524)
TC87_1	PatternScan	PS00108	PROTEIN_KINASE_ST	IPR008271	Serine/threonine-protein kinase, active site	Molecular Function: protein serine/threonine kinase activity (GO:0004674), Biological Process: protein phosphorylation (GO:0006468)
TC87_1	PatternScan	PS01351	MAPK	IPR003527	MAP kinase, conserved site	Molecular Function: MAP kinase activity (GO:0004707), Molecular Function: ATP binding (GO:0005524), Biological Process: protein phosphorylation (GO:0006468)
TC87_1	ProfileScan	PS50011	PROTEIN_KINASE_DOM	IPR000719	Protein kinase, catalytic domain	Molecular Function: protein kinase activity (GO:0004672), Molecular Function: ATP binding (GO:0005524), Biological Process: protein phosphorylation (GO:0006468)
TC87_1	superfamily	SSF56112	Protein kinase-like (PK-like)	IPR011009	Protein kinase-like domain	Molecular Function: transferase activity, transferring phosphorus-containing groups (GO:0016772)
TC88_1	Coil	coil	coiled-coil	NULL	NULL	NULL
TC88_1	FPrintScan	PR00806	VINCULIN	IPR017997	Vinculin	Molecular Function: structural molecule activity (GO:0005198), Biological Process: cell adhesion (GO:0007155), Cellular Component: actin cytoskeleton (GO:0015629)
TC88_1	Gene3D	G3DSA:1.20.120.230	no description	NULL	NULL	NULL
TC88_1	HMMPanther	PTHR18914	FAMILY NOT NAMED	NULL	NULL	NULL
TC88_1	HMMPanther	PTHR18914:SF1	VINCULIN	NULL	NULL	NULL
TC88_1	HMMPfam	PF01044	Vinculin	IPR006077	Vinculin/alpha-catenin	Molecular Function: structural molecule activity (GO:0005198), Biological Process: cell adhesion (GO:0007155), Cellular Component: actin cytoskeleton (GO:0015629)
TC88_1	superfamily	SSF47220	alpha-catenin/vinculin-like	IPR006077	Vinculin/alpha-catenin	Molecular Function: structural molecule activity (GO:0005198), Biological Process: cell adhesion (GO:0007155), Cellular Component: actin cytoskeleton (GO:0015629)
TC89	TMHMM	tmhmm	transmembrane_regions	NULL	NULL	NULL
TC9	TMHMM	tmhmm	transmembrane_regions	NULL	NULL	NULL
TC90_1	Gene3D	G3DSA:2.40.50.100	no description	NULL	NULL	NULL
TC90_1	Gene3D	G3DSA:3.30.559.10	no description	IPR023213	Chloramphenicol acetyltransferase-like domain	NULL
TC90_1	Gene3D	G3DSA:4.10.320.10	no description	IPR004167	E3 binding	Biological Process: metabolic process (GO:0008152), Molecular Function: transferase activity, transferring acyl groups (GO:0016746)
TC90_1	HMMPanther	PTHR23151	FAMILY NOT NAMED	NULL	NULL	NULL
TC90_1	HMMPfam	PF00198	2-oxoacid_dh	IPR001078	2-oxoacid dehydrogenase acyltransferase, catalytic domain	Biological Process: metabolic process (GO:0008152), Molecular Function: transferase activity, transferring acyl groups (GO:0016746)
TC90_1	HMMPfam	PF00364	Biotin_lipoyl	IPR000089	Biotin/lipoyl attachment	NULL
TC90_1	HMMPfam	PF02817	E3_binding	IPR004167	E3 binding	Biological Process: metabolic process (GO:0008152), Molecular Function: transferase activity, transferring acyl groups (GO:0016746)
TC90_1	ProfileScan	PS50968	BIOTINYL_LIPOYL	IPR000089	Biotin/lipoyl attachment	NULL
TC90_1	superfamily	SSF47005	Peripheral subunit-binding domain of 2-oxo acid dehydrogenase complex	IPR004167	E3 binding	Biological Process: metabolic process (GO:0008152), Molecular Function: transferase activity, transferring acyl groups (GO:0016746)
TC90_1	superfamily	SSF51230	Single hybrid motif	IPR011053	Single hybrid motif	NULL
TC90_1	superfamily	SSF52777	CoA-dependent acyltransferases	NULL	NULL	NULL
TC91	SignalPHMM	SignalP-NN(euk)	signal-peptide	NULL	NULL	NULL
TC94_1	Gene3D	G3DSA:1.20.80.10	no description	IPR014352	FERM/acyl-CoA-binding protein, 3-helical bundle	Molecular Function: binding (GO:0005488)
TC94_1	HMMPanther	PTHR23310	FAMILY NOT NAMED	NULL	NULL	NULL
TC94_1	HMMPfam	PF00887	ACBP	IPR000582	Acyl-CoA-binding protein, ACBP	Molecular Function: fatty-acyl-CoA binding (GO:0000062)
TC94_1	ProfileScan	PS51228	ACB_2	IPR000582	Acyl-CoA-binding protein, ACBP	Molecular Function: fatty-acyl-CoA binding (GO:0000062)
TC94_1	superfamily	SSF47027	Acyl-CoA binding protein	IPR000582	Acyl-CoA-binding protein, ACBP	Molecular Function: fatty-acyl-CoA binding (GO:0000062)
TC95	TMHMM	tmhmm	transmembrane_regions	NULL	NULL	NULL
TC96_1	Gene3D	G3DSA:3.40.50.150	no description	NULL	NULL	NULL
TC96_1	HMMPanther	PTHR12843	FAMILY NOT NAMED	NULL	NULL	NULL
TC96_1	HMMPfam	PF12847	Methyltransf_18	NULL	NULL	NULL
TC96_1	superfamily	SSF53335	S-adenosyl-L-methionine-dependent methyltransferases	NULL	NULL	NULL
TC97_1	Coil	coil	coiled-coil	NULL	NULL	NULL
TC97_1	Gene3D	G3DSA:3.30.1370.10	no description	NULL	NULL	NULL
TC97_1	HMMPanther	PTHR12581	FAMILY NOT NAMED	IPR024166	Ribosomal RNA assembly KRR1	NULL
TC97_1	superfamily	SSF54791	Eukaryotic type KH-domain (KH-domain type I)	NULL	NULL	NULL
TC99	TMHMM	tmhmm	transmembrane_regions	NULL	NULL	NULL

## Sheet: Interproscan Algorithms
InterPro member databases and scanning methods:
PROSITE patterns: Biologically significant amino acid patterns in the form of regular expressions.
pfscan from the Pftools package (by Philipp.Bucher@isrec.unil.ch)
PROSITE profiles: Position-specific amino acid weights and gap costs for identifying divergent protein families.
pfscan from the Pftools package developed by Philippe Bucher
PRINTS: Combined protein family fingerprints that have more diagnostic power than single motifs.
FingerPRINTScan (Scordis P. et al., 1999)
PFAM: Curated multiple sequence alignments for protein families and corresponding hidden Markov models (HMMs).
hmmscan from the HMMER3.0b3 package (by Sean Eddy, eddys@janelia.hhmi.org, http://hmmer.janelia.org)
PRODOM: Protein domain families obtained by automated analysis of SWISS-PROT and TrEMBL protein sequences.
ProDomBlast3i.pl (by Emmanuel Courcelle emmanuel.courcelle@toulouse.inra.fr and Yoann Beausse beausse@toulouse.inra.fr)
SMART: Annotations of genetically mobile domains and domain architectures.
hmmpfam from the HMMER2.3.2 package (by Sean Eddy, eddys@janelia.hhmi.org, http://hmmer.janelia.org)
TIGRFAMs: Multiple sequence alignments, HMMs and other data to automate annotation by sequence homology.
hmmscan from the HMMER3.0b3 package
PIR SuperFamily: Proteins classified based on evolutionary relationships.
hmmpfam from the HMMER2.3.2 package
SUPERFAMILY: Profile HMMs representing all proteins of known structure based on SCOP.
hmmpfam/hmmsearch from the HMMER2.3.2 package
GENE3D: Whole genome proteins clustered by family and annotated with STRINGS, KEGG, GO, COG, CATH and Pfam domains.
hmmpfam from the HMM2.3.2 package
PANTHER: Classification of proteins for high-throughput data analysis.
hmmsearch from the HMM2.3.2 package

## Sheet: EC anno
contig	ec result	description	best hit	score	evalue
BEAI007TR	3.6.3.1	"Phospholipid-translocatingATPase."	P98198	392	7e-109
BEAI026TR	3.6.4.12	"DNAhelicase."	A4IHD2	340	5e-93
BEAI116TR	4.2.1.1	"Carbonatedehydratase."	P43166	167	3e-41
BEAI130TR	1.5.3.13	"N(1)-acetylpolyamineoxidase."	Q6QHF9	126	7e-29
BEAI130TR	1.5.3.14	"Polyamineoxidase(propane-1 3-diamine-forming)."	O64411	94	3e-19
BEAI130TR	1.5.3.15	"N(8)-acetylspermidineoxidase(propane-1 3-diamine-forming)."	O64411	94	3e-19
BEAI130TR	1.5.3.16	"Spermineoxidase."	Q9NWM0	119	9e-27
BEAI130TR	1.5.3.17	"Non-specificpolyamineoxidase."	Q9LYT1	100	4e-21
BEAI137TR	3.1.3.16	"Phosphoproteinphosphatase."	Q84K11	70.9	2e-12
BEAI161TF	4.3.1.3	"Histidineammonia-lyase."	P42357	177	1e-44
BEAI195TF	2.7.1.25	"Adenylyl-sulfatekinase."	O07309	149	8e-36
BEAI195TF	2.7.7.4	"Sulfateadenylyltransferase."	A0KP35	152	6e-37
BEAI235TR	2.7.11.1	"Non-specificserine/threonineproteinkinase."	P49695	90.9	1e-18
BEAI235TR	2.7.11.7	"[Myosinheavy-chain]kinase."	P90648	63.5	2e-10
BEAI236TF	2.3.1.193	"tRNA(Met)cytidineacetyltransferase."	A1RY08	94.4	2e-19
BEAI238TF	1.14.11.27	"[HistoneH3]-lysine-36demethylase."	Q5ZMM1	130	2e-30
BEAI238TR	1.14.11.27	"[HistoneH3]-lysine-36demethylase."	C3XRY1	149	5e-36
BEAI317TR	2.1.1.43	"Histone-lysineN-methyltransferase."	Q99MY8	65.5	8e-11
BEAI317TR	3.6.4.12	"DNAhelicase."	P25439	129	5e-30
BEAI326TR	1.13.99.1	"Inositoloxygenase."	Q9QXN5	370	3e-102
BEAI370TF	2.7.10.1	"Receptorprotein-tyrosinekinase."	Q93105	241	1e-63
BEAI405TR	2.4.1.149	"N-acetyllactosaminidebeta-1 3-N-acetylglucosaminyltransferase."	O43505	77.8	4e-14
BEAI427TR	3.4.22.40	"Bleomycinhydrolase."	Q13867	182	6e-46
BEAI486TF	3.6.3.44	"Xenobiotic-transportingATPase."	Q9SKX0	172	6e-43
BEAI486TR	3.6.3.44	"Xenobiotic-transportingATPase."	Q9SKX0	166	7e-41
BEAI509TR	3.5.1.98	"Histonedeacetylase."	Q9UBN7	217	2e-56
BEAI510TF	2.1.1.43	"Histone-lysineN-methyltransferase."	Q9Z148	180	8e-46
BEAI510TR	2.1.1.43	"Histone-lysineN-methyltransferase."	Q9H9B1	310	4e-84
BEAI510TR	2.7.11.1	"Non-specificserine/threonineproteinkinase."	Q8NFD2	86.7	1e-16
BEAI575TF	1.10.2.2	"Ubiquinol--cytochrome-creductase."	P29677	65.5	6e-11
BEAI575TF	3.4.24.64	"Mitochondrialprocessingpeptidase."	P29677	65.5	6e-11
BEAI575TR	3.4.24.64	"Mitochondrialprocessingpeptidase."	Q42290	77.4	2e-14
BEAI587TR	2.1.1.43	"Histone-lysineN-methyltransferase."	Q96EQ9	92.4	1e-18
BEAI624TR	1.1.1.100	"3-oxoacyl-[acyl-carrier-protein]reductase."	P49327	127	3e-29
BEAI624TR	1.3.1.10	"Enoyl-[acyl-carrier-protein]reductase(NADPH,B-specific)."	P49327	127	3e-29
BEAI624TR	2.3.1.38	"[Acyl-carrier-protein]S-acetyltransferase."	P49327	127	3e-29
BEAI624TR	2.3.1.39	"[Acyl-carrier-protein]S-malonyltransferase."	P49327	127	3e-29
BEAI624TR	2.3.1.41	"Beta-ketoacyl-acyl-carrier-proteinsynthaseI."	P49327	127	3e-29
BEAI624TR	2.3.1.85	"Fatty-acidsynthase."	P49327	127	3e-29
BEAI624TR	3.1.2.14	"Oleoyl-[acyl-carrier-protein]hydrolase."	P49327	127	3e-29
BEAI624TR	4.2.1.61	"3-hydroxypalmitoyl-[acyl-carrier-protein]dehydratase."	P49327	127	3e-29
BEAI641TF	4.2.1.3	"Aconitatehydratase."	Q90875	309	5e-84
BEAI641TR	4.2.1.3	"Aconitatehydratase."	P21399	295	9e-80
BEAI655TR	3.1.4.4	"PhospholipaseD."	P0CE78	204	4e-52
BEAI655TR	3.1.4.41	"SphingomyelinphosphodiesteraseD."	Q202J4	241	4e-63
BEAI676TF	1.2.1.3	"Aldehydedehydrogenase(NAD(+))."	P13601	184	6e-47
BEAI676TF	1.2.1.36	"Retinaldehydrogenase."	P86886	189	3e-48
BEAI676TR	1.2.1.3	"Aldehydedehydrogenase(NAD(+))."	Q29490	329	5e-90
BEAI676TR	1.2.1.36	"Retinaldehydrogenase."	P27463	334	2e-91
BEAI754TR	3.1.1.23	"Acylglycerollipase."	Q08C93	58.9	6e-09
BEAI766TR	1.1.1.105	"Retinoldehydrogenase."	O54753	134	3e-31
BEAI766TR	1.1.1.30	"3-hydroxybutyratedehydrogenase."	P29147	147	6e-35
BEAI766TR	1.1.1.62	"Estradiol17-beta-dehydrogenase."	O54753	134	3e-31
BEAI766TR	1.1.1.63	"Testosterone17-beta-dehydrogenase."	O54753	134	3e-31
BEAI769TF	1.1.1.34	"Hydroxymethylglutaryl-CoAreductase(NADPH)."	P54960	250	2e-66
BEAI769TR	1.1.1.34	"Hydroxymethylglutaryl-CoAreductase(NADPH)."	P20715	229	8e-60
TC109	2.1.1.31	"tRNA(guanine-N(1)-)-methyltransferase."	Q6FQB2	81.3	5e-15
TC112	3.1.3.3	"Phosphoserinephosphatase."	Q9QZ88	350	2e-96
TC117	2.1.1.31	"tRNA(guanine-N(1)-)-methyltransferase."	Q9V0Q0	79	1e-14
TC118	2.7.7.9	"UTP--glucose-1-phosphateuridylyltransferase."	Q16851	652	0.0
TC120	1.1.1.	"Benzilreductase."	Q8R536	184	3e-46
TC120	1.1.1.153	"Sepiapterinreductase."	Q17QK8	191	2e-48
TC126	3.6.1.3	"Adenosinetriphosphatase."	Q5RDX4	173	1e-42
TC126	3.6.4.3	"Microtubule-severingATPase."	Q0IIR9	161	4e-39
TC131	3.6.4.12	"DNAhelicase."	Q9DE27	107	6e-24
TC134	2.7.11.1	"Non-specificserine/threonineproteinkinase."	Q13535	279	4e-75
TC13	2.7.11.1	"Non-specificserine/threonineproteinkinase."	Q9ZV15	66.2	4e-11
TC147	1.5.1.12	"1-pyrroline-5-carboxylatedehydrogenase."	Q8CHT0	231	1e-60
TC174	1.16.3.1	"Ferroxidase."	P42577	293	3e-79
TC180	3.5.1.98	"Histonedeacetylase."	Q9Z2V5	323	4e-88
TC181	2.1.1.62	"mRNA(2{prime}-O-methyladenosine-N(6)-)-methyltransferase."	Q86U44	90.1	3e-18
TC182	1.11.1.7	"Peroxidase."	Q1ENI8	63.5	4e-10
TC182	2.7.10.1	"Receptorprotein-tyrosinekinase."	Q61006	62.4	1e-09
TC182	2.7.11.1	"Non-specificserine/threonineproteinkinase."	Q5VST9	71.2	2e-12
TC194	3.4.21.1	"Chymotrypsin."	P04813	69.7	4e-12
TC198	2.7.7.49	"RNA-directedDNApolymerase."	P21329	64.3	4e-10
TC199	3.5.1.23	"Ceramidase."	Q60HH4	361	2e-99
TC203	2.4.1.22	"Lactosesynthase."	P15535	230	3e-60
TC203	2.4.1.38	"Beta-N-acetylglucosaminylglycopeptidebeta-1 4-galactosyltransferase."	P15535	230	3e-60
TC203	2.4.1.90	"N-acetyllactosaminesynthase."	P15535	230	3e-60
TC214	2.7.1.16	"Ribulokinase."	P94524	152	2e-36
TC215	6.5.1.1	"DNAligase(ATP)."	Q8BTF7	275	2e-73
TC217	3.6.3.47	"Fatty-acyl-CoA-transportingATPase."	Q94FB9	57	1e-08
TC21	2.7.11.1	"Non-specificserine/threonineproteinkinase."	P53667	63.5	8e-10
TC232	2.1.1.43	"Histone-lysineN-methyltransferase."	P0C6Y7	117	5e-26
TC233	1.1.1.100	"3-oxoacyl-[acyl-carrier-protein]reductase."	P49327	205	2e-52
TC233	1.3.1.10	"Enoyl-[acyl-carrier-protein]reductase(NADPHB-specific)."	P49327	205	2e-52
TC233	2.3.1.161	"Lovastatinnonaketidesynthase."	Q0C8M3	63.5	8e-10
TC233	2.3.1.38	"[Acyl-carrier-protein]S-acetyltransferase."	P49327	205	2e-52
TC233	2.3.1.39	"[Acyl-carrier-protein]S-malonyltransferase."	P49327	205	2e-52
TC233	2.3.1.41	"Beta-ketoacyl-acyl-carrier-proteinsynthaseI."	P49327	205	2e-52
TC233	2.3.1.85	"Fatty-acidsynthase."	P49327	205	2e-52
TC233	3.1.2.14	"Oleoyl-[acyl-carrier-protein]hydrolase."	P49327	205	2e-52
TC233	4.2.1.61	"3-hydroxypalmitoyl-[acyl-carrier-protein]dehydratase."	P49327	205	2e-52
TC239	1.14.14.1	"Unspecificmonooxygenase."	Q9D816	188	2e-47
TC240	1.1.1.14	"L-iditol2-dehydrogenase."	Q59787	92.8	1e-18
TC240	1.1.1.141	"15-hydroxyprostaglandindehydrogenase(NAD(+))."	Q8MJY8	172	1e-42
TC240	1.1.1.178	"3-hydroxy-2-methylbutyryl-CoAdehydrogenase."	Q99714	94	5e-19
TC240	1.1.1.35	"3-hydroxyacyl-CoAdehydrogenase."	Q99714	94	5e-19
TC240	1.1.1.51	"3(or17)-beta-hydroxysteroiddehydrogenase."	P19871	98.2	3e-20
TC249	6.3.2.19	"Ubiquitin--proteinligase."	P62257	147	8e-36
TC24	3.1.26.5	"RibonucleaseP."	O75817	130	1e-30
TC257	2.4.1.16	"Chitinsynthase."	Q4P9K9	186	1e-46
TC257	2.7.11.1	"Non-specificserine/threonineproteinkinase."	Q1EG27	245	2e-64
TC258	6.5.1.4	"RNA-3{prime}-phosphatecyclase."	O00442	242	9e-64
TC262	3.1.26.5	"RibonucleaseP."	Q2KIB9	121	2e-27
TC270	1.13.11.53	"Acireductonedioxygenase(Ni(2+)-requiring)."	Q3ZBL1	248	8e-66
TC272	2.1.1.43	"Histone-lysineN-methyltransferase."	Q6P2A1	66.6	2e-11
TC277	1.14.11.16	"Peptide-aspartatebeta-dioxygenase."	P59723	78.2	4e-14
TC277	1.14.11.27	"[HistoneH3]-lysine-36demethylase."	Q1JP61	85.1	3e-16
TC285	1.14.17.3	"Peptidylglycinemonooxygenase."	P12890	65.9	6e-11
TC285	4.3.2.5	"Peptidylamidoglycolatelyase."	P12890	65.9	6e-11
TC288	2.7.11.1	"Non-specificserine/threonineproteinkinase."	Q8QFP8	66.2	7e-11
TC313	3.1.26.4	"RibonucleaseH."	O60930	221	2e-57
TC322	3.1.1.1	"Carboxylesterase."	P14943	211	3e-54
TC322	3.1.1.7	"Acetylcholinesterase."	Q9NDG8	211	2e-54
TC322	3.1.1.8	"Cholinesterase."	Q03311	206	1e-52
TC322	3.1.1.84	"Cocaineesterase."	O00748	206	7e-53
TC331	3.1.3.16	"Phosphoproteinphosphatase."	Q8T9S7	75.9	1e-13
TC331	3.1.3.48	"Protein-tyrosine-phosphatase."	P56180	136	4e-32
TC331	3.1.3.67	"Phosphatidylinositol-3 4 5-trisphosphate3-phosphatase."	Q4R6N0	127	2e-29
TC337	2.4.1.214	"Glycoprotein3-alpha-L-fucosyltransferase."	Q9VUL9	154	3e-37
TC337	2.4.1.65	"3-galactosyl-N-acetylglucosaminide4-alpha-L-fucosyltransferase."	Q8HYJ5	97.4	4e-20
TC340	1.6.5.3	"NADH:ubiquinonereductase(H(+)-translocating)."	Q20719	278	7e-75
TC340	1.6.99.3	"NADHdehydrogenase."	Q20719	278	7e-75
TC344	2.1.1.43	"Histone-lysineN-methyltransferase."	Q96EQ9	77.4	1e-14
TC346	2.1.1.104	"Caffeoyl-CoAO-methyltransferase."	Q86IC9	161	1e-39
TC34	3.4.19.12	"Ubiquitinylhydrolase1."	Q70CQ1	66.2	2e-11
TC34	3.5.1.98	"Histonedeacetylase."	Q9Z2V5	119	3e-27
TC36	2.4.1.186	"Glycogeninglucosyltransferase."	P13280	79.3	3e-15
TC373	2.7.11.22	"Cyclin-dependentkinase."	P20911	496	4e-140
TC373	2.7.11.23	"[RNA-polymerase]-subunitkinase."	P20911	496	4e-140
TC380	1.3.8.1	"Butyryl-CoAdehydrogenase."	Q07417	140	4e-33
TC380	1.3.99.3	"Acyl-CoAdehydrogenase."	Q22347	116	9e-26
TC381	1.5.1.34	"6 7-dihydropteridinereductase."	P11348	298	1e-80
TC392	2.7.11.1	"Non-specificserine/threonineproteinkinase."	P31325	59.7	2e-09
TC392	2.7.11.19	"Phosphorylasekinase."	P07934	63.5	2e-10
TC392	2.7.11.26	"[Tauprotein]kinase."	P31325	59.7	2e-09
TC397	2.4.1.214	"Glycoprotein3-alpha-L-fucosyltransferase."	Q9VUL9	84.3	3e-16
TC397	2.4.1.65	"3-galactosyl-N-acetylglucosaminide4-alpha-L-fucosyltransferase."	Q8HYJ5	77.8	3e-14
TC3	4.2.99.18	"DNA-(apurinicorapyrimidinicsite)lyase."	P19889	238	2e-62
TC405	3.4.11.1	"Leucylaminopeptidase."	P34629	320	3e-87
TC405	3.4.11.10	"Bacterialleucylaminopeptidase."	B3ED46	176	9e-44
TC405	3.4.11.23	"PepBaminopeptidase."	Q7N231	169	2e-41
TC407	4.1.3.24	"Malyl-CoAlyase."	D5AR83	70.5	3e-12
TC407	4.1.3.34	"Citryl-CoAlyase."	P44460	99.4	5e-21
TC407	4.1.3.6	"Citrate(pro-3S)-lyase."	P44460	99.4	5e-21
TC416	4.2.99.18	"DNA-(apurinicorapyrimidinicsite)lyase."	P19889	439	6e-123
TC418	1.9.3.1	"Cytochrome-coxidase."	O99822	425	6e-119
TC424	3.4.24.21	"Astacin."	Q9U3S9	103	2e-22
TC424	3.4.24.67	"ChoriolysinH."	P31581	89.7	2e-18
TC427	2.7.7.49	"RNA-directedDNApolymerase."	P04323	102	2e-22
TC427	2.7.7.7	"DNA-directedDNApolymerase."	Q7LHG5	58.9	4e-09
TC427	3.1.26.4	"RibonucleaseH."	Q7LHG5	58.9	4e-09
TC449	1.1.1.100	"3-oxoacyl-[acyl-carrier-protein]reductase."	Q9X248	147	3e-35
TC449	1.1.1.47	"Glucose1-dehydrogenase."	P40288	160	5e-39
TC453	1.11.1.12	"Phospholipid-hydroperoxideglutathioneperoxidase."	Q9N2J2	218	5e-57
TC456	3.4.11.9	"Xaa-Proaminopeptidase."	C7Z837	205	1e-52
TC456	3.4.13.9	"Xaa-Prodipeptidase."	Q11136	368	1e-101
TC457	3.2.1.14	"Chitinase."	Q95M17	81.3	7e-16
TC472	1.4.1.21	"Aspartatedehydrogenase."	Q5FW48	170	2e-42
TC476	2.1.1.56	"mRNA(guanine-N(7)-)-methyltransferase."	Q4R7K1	271	2e-72
TC484	1.14.14.1	"Unspecificmonooxygenase."	Q9JMA7	137	9e-33
TC50	3.4.21.86	"Limulusclottingenzyme."	P21902	63.5	2e-10
TC55	2.7.7.6	"DNA-directedRNApolymerase."	Q8PW42	67.8	9e-12
TC5	2.7.1.40	"Pyruvatekinase."	O44006	517	4e-146
TC84	1.11.1.7	"Peroxidase."	A1KZ92	68.6	2e-11
TC87	2.7.11.24	"Mitogen-activatedproteinkinase."	P46196	617	5e-176
TC90	2.3.1.12	"Dihydrolipoyllysine-residueacetyltransferase."	Q92HK7	274	4e-73

## Sheet: GO anno
contig	go id	ontology	go term	slim id	best hit protein	score	evalue
BEAI007TR_1	GO:0000166	F	"nucleotide binding"	GO:0005488	A3FIN4	345	5e-95
BEAI007TR_1	GO:0000287	F	"magnesium ion binding"	GO:0005488	A3FIN4	345	5e-95
BEAI007TR_1	GO:0001669	C	"acrosomal vesicle"	GO:0005622	A3FIN4	345	5e-95
BEAI007TR_1	GO:0002080	C	"acrosomal membrane"	GO:0016020	A3FIN4	345	5e-95
BEAI007TR_1	GO:0004012	F	"phospholipid-translocating ATPase activity"	GO:0005215	A3FIN4	345	5e-95
BEAI007TR_1	GO:0005524	F	"ATP binding"	GO:0005488	A3FIN4	345	5e-95
BEAI007TR_1	GO:0005548	F	"phospholipid transporter activity"	GO:0005215	A3FIN4	345	5e-95
BEAI007TR_1	GO:0006810	P	"transport"	GO:0006810	A3FIN4	345	5e-95
BEAI007TR_1	GO:0006812	P	"cation transport"	GO:0006810	A3FIN4	345	5e-95
BEAI007TR_1	GO:0006869	P	"lipid transport"	GO:0006810	A3FIN4	345	5e-95
BEAI007TR_1	GO:0007030	P	"Golgi organization"	GO:0009987	A3FIN4	345	5e-95
BEAI007TR_1	GO:0015914	P	"phospholipid transport"	GO:0006810	A3FIN4	345	5e-95
BEAI007TR_1	GO:0016020	C	"membrane"	GO:0016020	A3FIN4	345	5e-95
BEAI007TR_1	GO:0016021	C	"integral to membrane"	GO:0016020	A3FIN4	345	5e-95
BEAI007TR_1	GO:0016787	F	"hydrolase activity"	GO:0003824	A3FIN4	345	5e-95
BEAI007TR_1	GO:0031410	C	"cytoplasmic vesicle"	GO:0005622	A3FIN4	345	5e-95
BEAI007TR_1	GO:0046872	F	"metal ion binding"	GO:0005488	A3FIN4	345	5e-95
BEAI014TR_1	GO:0000139	C	"Golgi membrane"	GO:0016020	B2ALT5	125	4e-29
BEAI014TR_1	GO:0005794	C	"Golgi apparatus"	GO:0005622	B2ALT5	125	4e-29
BEAI014TR_1	GO:0016020	C	"membrane"	GO:0016020	A6NH52	196	3e-50
BEAI014TR_1	GO:0016021	C	"integral to membrane"	GO:0016020	A6NH52	196	3e-50
BEAI026TR_1	GO:0000166	F	"nucleotide binding"	GO:0005488	A4IHD2	340	2e-93
BEAI026TR_1	GO:0000711	P	"meiotic DNA repair synthesis"	GO:0006139	B3MMA5	115	1e-25
BEAI026TR_1	GO:0000724	P	"double-strand break repair via homologous recombination"	GO:0006139	B3MMA5	115	1e-25
BEAI026TR_1	GO:0000775	C	"chromosome centromeric region"	GO:0005622	A2BGR3	121	1e-27
BEAI026TR_1	GO:0000776	C	"kinetochore"	GO:0005622	A2BGR3	121	1e-27
BEAI026TR_1	GO:0000777	C	"condensed chromosome kinetochore"	GO:0005622	A2BGR3	121	1e-27
BEAI026TR_1	GO:0003674	F	"molecular_function"	NA	B3MMA5	115	1e-25
BEAI026TR_1	GO:0003676	F	"nucleic acid binding"	GO:0005488	A4IHD2	340	2e-93
BEAI026TR_1	GO:0003677	F	"DNA binding"	GO:0005488	A4IHD2	340	2e-93
BEAI026TR_1	GO:0003916	F	"DNA topoisomerase activity"	GO:0016853	B5VE38	122	5e-28
BEAI026TR_1	GO:0004386	F	"helicase activity"	GO:0003824	A4IHD2	340	2e-93
BEAI026TR_1	GO:0005488	F	"binding"	GO:0005488	A2BGR3	121	1e-27
BEAI026TR_1	GO:0005524	F	"ATP binding"	GO:0005488	A4IHD2	340	2e-93
BEAI026TR_1	GO:0005634	C	"nucleus"	GO:0005622	A4IHD2	340	2e-93
BEAI026TR_1	GO:0005694	C	"chromosome"	GO:0005622	A2BGR3	121	1e-27
BEAI026TR_1	GO:0006281	P	"DNA repair"	GO:0006139	B5VE38	122	5e-28
BEAI026TR_1	GO:0006310	P	"DNA recombination"	GO:0006139	B5VE38	122	5e-28
BEAI026TR_1	GO:0006338	P	"chromatin remodeling"	GO:0009987	B3MMA5	115	1e-25
BEAI026TR_1	GO:0006351	P	"transcription DNA-dependent"	GO:0006139	A6ZU34	115	1e-25
BEAI026TR_1	GO:0006355	P	"regulation of transcription DNA-dependent"	GO:0050789	A6ZU34	115	1e-25
BEAI026TR_1	GO:0006974	P	"response to DNA damage stimulus"	GO:0050896	B5VE38	122	5e-28
BEAI026TR_1	GO:0007049	P	"cell cycle"	GO:0009987	A2BGR3	121	1e-27
BEAI026TR_1	GO:0007067	P	"mitosis"	GO:0009987	A2BGR3	121	1e-27
BEAI026TR_1	GO:0007126	P	"meiosis"	GO:0009987	B5VE38	122	5e-28
BEAI026TR_1	GO:0010212	P	"response to ionizing radiation"	GO:0050896	B3MMA5	115	1e-25
BEAI026TR_1	GO:0016539	P	"intein-mediated protein splicing"	GO:0008152	A2BGR3	121	1e-27
BEAI026TR_1	GO:0016568	P	"chromatin modification"	GO:0009987	A6ZU34	115	1e-25
BEAI026TR_1	GO:0016787	F	"hydrolase activity"	GO:0003824	A4IHD2	340	2e-93
BEAI026TR_1	GO:0016817	F	"hydrolase activity acting on acid anhydrides"	GO:0003824	B3MMA5	115	1e-25
BEAI026TR_1	GO:0016853	F	"isomerase activity"	GO:0016853	B5VE38	122	5e-28
BEAI026TR_1	GO:0043150	P	"DNA synthesis involved in double-strand break repair via homologous recombination"	GO:0006139	B3MMA5	115	1e-25
BEAI026TR_1	GO:0051301	P	"cell division"	GO:0009987	A2BGR3	121	1e-27
BEAI116TR_1	GO:0004089	F	"carbonate dehydratase activity"	GO:0016829	B0BNN3	153	4e-37
BEAI116TR_1	GO:0005737	C	"cytoplasm"	GO:0005622	B0BNN3	153	4e-37
BEAI116TR_1	GO:0005794	C	"Golgi apparatus"	GO:0005622	B0BNN3	153	4e-37
BEAI116TR_1	GO:0006730	P	"one-carbon metabolic process"	GO:0008152	B0BNN3	153	4e-37
BEAI116TR_1	GO:0008270	F	"zinc ion binding"	GO:0005488	B0BNN3	153	4e-37
BEAI116TR_1	GO:0016829	F	"lyase activity"	GO:0016829	B0BNN3	153	4e-37
BEAI116TR_1	GO:0046872	F	"metal ion binding"	GO:0005488	B0BNN3	153	4e-37
BEAI137TR_1	GO:0005488	F	"binding"	GO:0005488	A4K2V0	75.1	5e-14
BEAI137TR_1	GO:0005737	C	"cytoplasm"	GO:0005622	A4K2V0	75.1	5e-14
BEAI137TR_1	GO:0005739	C	"mitochondrion"	GO:0005622	A4K2V0	75.1	5e-14
BEAI137TR_1	GO:0005741	C	"mitochondrial outer membrane"	GO:0016020	A4K2V0	75.1	5e-14
BEAI137TR_1	GO:0016020	C	"membrane"	GO:0016020	A4K2V0	75.1	5e-14
BEAI137TR_1	GO:0031072	F	"heat shock protein binding"	GO:0005488	A4K2V0	75.1	5e-14
BEAI149TF_1	GO:0003677	F	"DNA binding"	GO:0005488	A6QL72	232	5e-61
BEAI149TF_1	GO:0003700	F	"sequence-specific DNA binding transcription factor activity"	GO:0006139	A6QL72	232	5e-61
BEAI149TF_1	GO:0005634	C	"nucleus"	GO:0005622	A6QL72	232	5e-61
BEAI149TF_1	GO:0005737	C	"cytoplasm"	GO:0005622	A6QL72	232	5e-61
BEAI149TF_1	GO:0006355	P	"regulation of transcription DNA-dependent"	GO:0050789	A6QL72	232	5e-61
BEAI149TF_1	GO:0008270	F	"zinc ion binding"	GO:0005488	A6QL72	232	5e-61
BEAI149TF_1	GO:0043565	F	"sequence-specific DNA binding"	GO:0005488	A6QL72	232	5e-61
BEAI149TF_1	GO:0046872	F	"metal ion binding"	GO:0005488	A6QL72	232	5e-61
BEAI149TR_1	GO:0003677	F	"DNA binding"	GO:0005488	A6QL72	152	2e-37
BEAI149TR_1	GO:0003700	F	"sequence-specific DNA binding transcription factor activity"	GO:0006139	A6QL72	152	2e-37
BEAI149TR_1	GO:0005634	C	"nucleus"	GO:0005622	A6QL72	152	2e-37
BEAI149TR_1	GO:0005737	C	"cytoplasm"	GO:0005622	A6QL72	152	2e-37
BEAI149TR_1	GO:0006355	P	"regulation of transcription DNA-dependent"	GO:0050789	A6QL72	152	2e-37
BEAI149TR_1	GO:0008270	F	"zinc ion binding"	GO:0005488	A6QL72	152	2e-37
BEAI149TR_1	GO:0043565	F	"sequence-specific DNA binding"	GO:0005488	A6QL72	152	2e-37
BEAI149TR_1	GO:0046872	F	"metal ion binding"	GO:0005488	A6QL72	152	2e-37
BEAI161TF_1	GO:0003824	F	"catalytic activity"	GO:0003824	A7YWP4	176	9e-45
BEAI161TF_1	GO:0004397	F	"histidine ammonia-lyase activity"	GO:0016829	A7YWP4	176	9e-45
BEAI161TF_1	GO:0005625	C	"soluble fraction"	GO:0005623	A7YWP4	176	9e-45
BEAI161TF_1	GO:0005737	C	"cytoplasm"	GO:0005622	A7YWP4	176	9e-45
BEAI161TF_1	GO:0006547	P	"histidine metabolic process"	GO:0008152	A7YWP4	176	9e-45
BEAI161TF_1	GO:0006548	P	"histidine catabolic process"	GO:0008152	A7YWP4	176	9e-45
BEAI161TF_1	GO:0009058	P	"biosynthetic process"	GO:0008152	A7YWP4	176	9e-45
BEAI161TF_1	GO:0016829	F	"lyase activity"	GO:0016829	A7YWP4	176	9e-45
BEAI161TF_1	GO:0016841	F	"ammonia-lyase activity"	GO:0016829	A7YWP4	176	9e-45
BEAI176TF_1	GO:0003674	F	"molecular_function"	NA	A6PWV5	86.7	3e-17
BEAI176TF_1	GO:0003677	F	"DNA binding"	GO:0005488	A2BH40	97.4	2e-20
BEAI176TF_1	GO:0005488	F	"binding"	GO:0005488	A2BH40	97.4	2e-20
BEAI176TF_1	GO:0005515	F	"protein binding"	GO:0005488	A2BH40	97.4	2e-20
BEAI176TF_1	GO:0005575	C	"cellular_component"	NA	A6PWV5	86.7	3e-17
BEAI176TF_1	GO:0005622	C	"intracellular"	GO:0005622	A2BH40	97.4	2e-20
BEAI176TF_1	GO:0005625	C	"soluble fraction"	GO:0005623	A2BH40	97.4	2e-20
BEAI176TF_1	GO:0005634	C	"nucleus"	GO:0005622	A2BH40	97.4	2e-20
BEAI176TF_1	GO:0005737	C	"cytoplasm"	GO:0005622	A2BEA6	95.1	7e-20
BEAI176TF_1	GO:0006325	P	"chromatin organization"	GO:0009987	A2BH40	97.4	2e-20
BEAI176TF_1	GO:0006351	P	"transcription DNA-dependent"	GO:0006139	A2BH40	97.4	2e-20
BEAI176TF_1	GO:0006355	P	"regulation of transcription DNA-dependent"	GO:0050789	A2BH40	97.4	2e-20
BEAI176TF_1	GO:0007399	P	"nervous system development"	GO:0007275	A2BH40	97.4	2e-20
BEAI176TF_1	GO:0008150	P	"biological_process"	NA	A6PWV5	86.7	3e-17
BEAI176TF_1	GO:0016514	C	"SWI/SNF complex"	GO:0005622	A2BH40	97.4	2e-20
BEAI176TF_1	GO:0016568	P	"chromatin modification"	GO:0009987	A2BH40	97.4	2e-20
BEAI176TF_1	GO:0030520	P	"estrogen receptor signaling pathway"	GO:0050789	A2BH40	97.4	2e-20
BEAI176TF_1	GO:0030521	P	"androgen receptor signaling pathway"	GO:0050789	A2BH40	97.4	2e-20
BEAI176TF_1	GO:0045893	P	"positive regulation of transcription DNA-dependent"	GO:0050789	A2BH40	97.4	2e-20
BEAI176TF_1	GO:0071564	C	"npBAF complex"	GO:0005622	A2BH40	97.4	2e-20
BEAI176TF_1	GO:0071565	C	"nBAF complex"	GO:0005622	A2BH40	97.4	2e-20
BEAI195TF_1	GO:0000166	F	"nucleotide binding"	GO:0005488	A2Q0Z0	429	2e-120
BEAI195TF_1	GO:0003746	F	"translation elongation factor activity"	GO:0005488	A2Q0Z0	429	2e-120
BEAI195TF_1	GO:0003924	F	"GTPase activity"	GO:0003824	A2Q0Z0	429	2e-120
BEAI195TF_1	GO:0005525	F	"GTP binding"	GO:0005488	A2Q0Z0	429	2e-120
BEAI195TF_1	GO:0005634	C	"nucleus"	GO:0005622	A2Q0Z0	429	2e-120
BEAI195TF_1	GO:0005737	C	"cytoplasm"	GO:0005622	A2Q0Z0	429	2e-120
BEAI195TF_1	GO:0006184	P	"GTP catabolic process"	GO:0006139	A2Q0Z0	429	2e-120
BEAI195TF_1	GO:0006412	P	"translation"	GO:0008152	A2Q0Z0	429	2e-120
BEAI195TF_1	GO:0006414	P	"translational elongation"	GO:0008152	A2Q0Z0	429	2e-120
BEAI195TR_1	GO:0000166	F	"nucleotide binding"	GO:0005488	A5DPE3	230	5e-61
BEAI195TR_1	GO:0003746	F	"translation elongation factor activity"	GO:0005488	A5DPE3	230	5e-61
BEAI195TR_1	GO:0003924	F	"GTPase activity"	GO:0003824	A5DPE3	230	5e-61
BEAI195TR_1	GO:0005525	F	"GTP binding"	GO:0005488	A5DPE3	230	5e-61
BEAI195TR_1	GO:0005634	C	"nucleus"	GO:0005622	A2Q0Z0	225	1e-59
BEAI195TR_1	GO:0005737	C	"cytoplasm"	GO:0005622	A5DPE3	230	5e-61
BEAI195TR_1	GO:0006184	P	"GTP catabolic process"	GO:0006139	A5DPE3	230	5e-61
BEAI195TR_1	GO:0006412	P	"translation"	GO:0008152	A5DPE3	230	5e-61
BEAI195TR_1	GO:0006414	P	"translational elongation"	GO:0008152	A5DPE3	230	5e-61
BEAI235TR_1	GO:0000922	C	"spindle pole"	GO:0005622	B6HP56	77	8e-15
BEAI235TR_1	GO:0005634	C	"nucleus"	GO:0005622	B0LSW3	74.3	5e-14
BEAI235TR_1	GO:0005737	C	"cytoplasm"	GO:0005622	B6HP56	77	8e-15
BEAI235TR_1	GO:0005815	C	"microtubule organizing center"	GO:0005622	A7S338	77	9e-15
BEAI235TR_1	GO:0005819	C	"spindle"	GO:0005622	B0LSW3	74.3	5e-14
BEAI235TR_1	GO:0005856	C	"cytoskeleton"	GO:0005622	B6HP56	77	8e-15
BEAI235TR_1	GO:0005874	C	"microtubule"	GO:0005622	B6HP56	77	8e-15
BEAI235TR_1	GO:0006810	P	"transport"	GO:0006810	B6HP56	77	8e-15
BEAI235TR_1	GO:0007049	P	"cell cycle"	GO:0009987	B6HP56	77	8e-15
BEAI235TR_1	GO:0007067	P	"mitosis"	GO:0009987	B6HP56	77	8e-15
BEAI235TR_1	GO:0007275	P	"multicellular organismal development"	GO:0007275	B5X3C4	75.5	3e-14
BEAI235TR_1	GO:0007399	P	"nervous system development"	GO:0007275	B5X3C4	75.5	3e-14
BEAI235TR_1	GO:0016020	C	"membrane"	GO:0016020	B0LSW3	74.3	5e-14
BEAI235TR_1	GO:0016042	P	"lipid catabolic process"	GO:0008152	B0LSW3	74.3	5e-14
BEAI235TR_1	GO:0030154	P	"cell differentiation"	GO:0030154	B5X3C4	75.5	3e-14
BEAI235TR_1	GO:0031965	C	"nuclear membrane"	GO:0016020	B0LSW3	74.3	5e-14
BEAI235TR_1	GO:0051301	P	"cell division"	GO:0009987	B6HP56	77	8e-15
BEAI236TF_1	GO:0000049	F	"tRNA binding"	GO:0005488	A1RY08	94.4	1e-19
BEAI236TF_1	GO:0000166	F	"nucleotide binding"	GO:0005488	A1RY08	94.4	1e-19
BEAI236TF_1	GO:0003723	F	"RNA binding"	GO:0005488	A1RY08	94.4	1e-19
BEAI236TF_1	GO:0005524	F	"ATP binding"	GO:0005488	A1RY08	94.4	1e-19
BEAI236TF_1	GO:0005737	C	"cytoplasm"	GO:0005622	A1RY08	94.4	1e-19
BEAI236TF_1	GO:0008033	P	"tRNA processing"	GO:0006139	A1RY08	94.4	1e-19
BEAI236TF_1	GO:0008080	F	"N-acetyltransferase activity"	GO:0016740	A1RY08	94.4	1e-19
BEAI236TF_1	GO:0008152	P	"metabolic process"	GO:0008152	A1RY08	94.4	1e-19
BEAI236TF_1	GO:0016740	F	"transferase activity"	GO:0016740	A1RY08	94.4	1e-19
BEAI236TF_1	GO:0016746	F	"transferase activity transferring acyl groups"	GO:0016740	A1RY08	94.4	1e-19
BEAI238TF_1	GO:0005506	F	"iron ion binding"	GO:0005488	A5PK74	115	2e-26
BEAI238TF_1	GO:0005634	C	"nucleus"	GO:0005622	A5PK74	115	2e-26
BEAI238TF_1	GO:0005654	C	"nucleoplasm"	GO:0005622	A5PK74	115	2e-26
BEAI238TF_1	GO:0005730	C	"nucleolus"	GO:0005622	A5PK74	115	2e-26
BEAI238TF_1	GO:0006351	P	"transcription DNA-dependent"	GO:0006139	A5PK74	115	2e-26
BEAI238TF_1	GO:0006355	P	"regulation of transcription DNA-dependent"	GO:0050789	A5PK74	115	2e-26
BEAI238TF_1	GO:0016491	F	"oxidoreductase activity"	GO:0016491	A5PK74	115	2e-26
BEAI238TF_1	GO:0016568	P	"chromatin modification"	GO:0009987	A5PK74	115	2e-26
BEAI238TF_1	GO:0016702	F	"oxidoreductase activity acting on single donors with incorporation of molecular oxygen incorporation of two atoms of oxygen"	GO:0016491	A5PK74	115	2e-26
BEAI238TF_1	GO:0016706	F	"oxidoreductase activity acting on paired donors with incorporation or reduction of molecular oxygen 2-oxoglutarate as one donor and incorporation of one atom each of oxygen into both donors"	GO:0016491	A5PK74	115	2e-26
BEAI238TF_1	GO:0032453	F	"histone demethylase activity (H3-K4 specific)"	GO:0003824	A5PK74	115	2e-26
BEAI238TF_1	GO:0034720	P	"histone H3-K4 demethylation"	GO:0008152	A5PK74	115	2e-26
BEAI238TF_1	GO:0045668	P	"negative regulation of osteoblast differentiation"	GO:0050789	A5PK74	115	2e-26
BEAI238TF_1	GO:0045892	P	"negative regulation of transcription DNA-dependent"	GO:0050789	A5PK74	115	2e-26
BEAI238TF_1	GO:0046872	F	"metal ion binding"	GO:0005488	A5PK74	115	2e-26
BEAI238TF_1	GO:0051864	F	"histone demethylase activity (H3-K36 specific)"	GO:0016491	A5PK74	115	2e-26
BEAI238TF_1	GO:0055114	P	"oxidation-reduction process"	GO:0008152	A5PK74	115	2e-26
BEAI238TF_1	GO:0070544	P	"histone H3-K36 demethylation"	GO:0008152	A5PK74	115	2e-26
BEAI238TR_1	GO:0005506	F	"iron ion binding"	GO:0005488	A3KP59	133	2e-31
BEAI238TR_1	GO:0005634	C	"nucleus"	GO:0005622	A3KP59	133	2e-31
BEAI238TR_1	GO:0005654	C	"nucleoplasm"	GO:0005622	A3KP59	133	2e-31
BEAI238TR_1	GO:0005730	C	"nucleolus"	GO:0005622	A3KP59	133	2e-31
BEAI238TR_1	GO:0006351	P	"transcription DNA-dependent"	GO:0006139	A3KP59	133	2e-31
BEAI238TR_1	GO:0006355	P	"regulation of transcription DNA-dependent"	GO:0050789	A3KP59	133	2e-31
BEAI238TR_1	GO:0016491	F	"oxidoreductase activity"	GO:0016491	A3KP59	133	2e-31
BEAI238TR_1	GO:0016568	P	"chromatin modification"	GO:0009987	A3KP59	133	2e-31
BEAI238TR_1	GO:0016702	F	"oxidoreductase activity acting on single donors with incorporation of molecular oxygen incorporation of two atoms of oxygen"	GO:0016491	A3KP59	133	2e-31
BEAI238TR_1	GO:0016706	F	"oxidoreductase activity acting on paired donors with incorporation or reduction of molecular oxygen2-oxoglutarate as one donor and incorporation of one atom each of oxygen into both donors"	GO:0016491	A3KP59	133	2e-31
BEAI238TR_1	GO:0032453	F	"histone demethylase activity (H3-K4 specific)"	GO:0003824	A3KP59	133	2e-31
BEAI238TR_1	GO:0034720	P	"histone H3-K4 demethylation"	GO:0008152	A3KP59	133	2e-31
BEAI238TR_1	GO:0045668	P	"negative regulation of osteoblast differentiation"	GO:0050789	A3KP59	133	2e-31
BEAI238TR_1	GO:0046872	F	"metal ion binding"	GO:0005488	A3KP59	133	2e-31
BEAI238TR_1	GO:0051864	F	"histone demethylase activity (H3-K36 specific)"	GO:0016491	A3KP59	133	2e-31
BEAI238TR_1	GO:0055114	P	"oxidation-reduction process"	GO:0008152	A3KP59	133	2e-31
BEAI238TR_1	GO:0070544	P	"histone H3-K36 demethylation"	GO:0008152	A3KP59	133	2e-31
BEAI260TR_1	GO:0003674	F	"molecular_function"	NA	A2AQ25	66.6	3e-11
BEAI260TR_1	GO:0005737	C	"cytoplasm"	GO:0005622	A2AQ25	66.6	3e-11
BEAI260TR_1	GO:0007275	P	"multicellular organismal development"	GO:0007275	A2AQ25	66.6	3e-11
BEAI260TR_1	GO:0048706	P	"embryonic skeletal system development"	GO:0007275	A2AQ25	66.6	3e-11
BEAI289TR_1	GO:0003779	F	"actin binding"	GO:0005488	A5DF78	75.5	2e-14
BEAI289TR_1	GO:0005509	F	"calcium ion binding"	GO:0005488	A5DF78	75.5	2e-14
BEAI289TR_1	GO:0005737	C	"cytoplasm"	GO:0005622	A5DF78	75.5	2e-14
BEAI289TR_1	GO:0005768	C	"endosome"	GO:0005622	A5DF78	75.5	2e-14
BEAI289TR_1	GO:0005856	C	"cytoskeleton"	GO:0005622	A5DF78	75.5	2e-14
BEAI289TR_1	GO:0005886	C	"plasma membrane"	GO:0016020	A5DF78	75.5	2e-14
BEAI289TR_1	GO:0006897	P	"endocytosis"	GO:0006810	A5DF78	75.5	2e-14
BEAI289TR_1	GO:0010008	C	"endosome membrane"	GO:0016020	A5DF78	75.5	2e-14
BEAI289TR_1	GO:0016020	C	"membrane"	GO:0016020	A5DF78	75.5	2e-14
BEAI289TR_1	GO:0030479	C	"actin cortical patch"	GO:0005622	A5DF78	75.5	2e-14
BEAI303TF_1	GO:0000166	F	"nucleotide binding"	GO:0005488	A2ASS6	58.2	8e-09
BEAI303TF_1	GO:0001701	P	"in utero embryonic development"	GO:0007275	A2ASS6	58.2	8e-09
BEAI303TF_1	GO:0001756	P	"somitogenesis"	GO:0007275	A2ASS6	58.2	8e-09
BEAI303TF_1	GO:0003007	P	"heart morphogenesis"	GO:0007275	A2ASS6	58.2	8e-09
BEAI303TF_1	GO:0003676	F	"nucleic acid binding"	GO:0005488	A2ASS6	58.2	8e-09
BEAI303TF_1	GO:0004672	F	"protein kinase activity"	GO:0016740	A2ASS6	58.2	8e-09
BEAI303TF_1	GO:0004674	F	"protein serine/threonine kinase activity"	GO:0016740	A2ASS6	58.2	8e-09
BEAI303TF_1	GO:0004713	F	"protein tyrosine kinase activity"	GO:0016740	A2ASS6	58.2	8e-09
BEAI303TF_1	GO:0005089	F	"Rho guanyl-nucleotide exchange factor activity"	GO:0030234	A2ASS6	58.2	8e-09
BEAI303TF_1	GO:0005200	F	"structural constituent of cytoskeleton"	GO:0005198	A2ASS6	58.2	8e-09
BEAI303TF_1	GO:0005515	F	"protein binding"	GO:0005488	A2ASS6	58.2	8e-09
BEAI303TF_1	GO:0005516	F	"calmodulin binding"	GO:0005488	A2ASS6	58.2	8e-09
BEAI303TF_1	GO:0005524	F	"ATP binding"	GO:0005488	A2ASS6	58.2	8e-09
BEAI303TF_1	GO:0005622	C	"intracellular"	GO:0005622	A2ASS6	58.2	8e-09
BEAI303TF_1	GO:0005634	C	"nucleus"	GO:0005622	A2ASS6	58.2	8e-09
BEAI303TF_1	GO:0005737	C	"cytoplasm"	GO:0005622	A2ASS6	58.2	8e-09
BEAI303TF_1	GO:0005859	C	"muscle myosin complex"	GO:0005622	A2ASS6	58.2	8e-09
BEAI303TF_1	GO:0006468	P	"protein phosphorylation"	GO:0008152	A2ASS6	58.2	8e-09
BEAI303TF_1	GO:0006936	P	"muscle contraction"	NA	A2ASS6	58.2	8e-09
BEAI303TF_1	GO:0007507	P	"heart development"	GO:0007275	A2ASS6	58.2	8e-09
BEAI303TF_1	GO:0007512	P	"adult heart development"	GO:0007275	A2ASS6	58.2	8e-09
BEAI303TF_1	GO:0016301	F	"kinase activity"	GO:0016740	A2ASS6	58.2	8e-09
BEAI303TF_1	GO:0016310	P	"phosphorylation"	GO:0008152	A2ASS6	58.2	8e-09
BEAI303TF_1	GO:0016740	F	"transferase activity"	GO:0016740	A2ASS6	58.2	8e-09
BEAI303TF_1	GO:0016772	F	"transferase activity transferring phosphorus-containing groups"	GO:0016740	A2ASS6	58.2	8e-09
BEAI303TF_1	GO:0030017	C	"sarcomere"	GO:0005622	A2ASS6	58.2	8e-09
BEAI303TF_1	GO:0030018	C	"Z disc"	GO:0005622	A2ASS6	58.2	8e-09
BEAI303TF_1	GO:0031430	C	"M band"	GO:0005622	A2ASS6	58.2	8e-09
BEAI303TF_1	GO:0031672	C	"A band"	GO:0005622	A2ASS6	58.2	8e-09
BEAI303TF_1	GO:0031674	C	"I band"	GO:0005622	A2ASS6	58.2	8e-09
BEAI303TF_1	GO:0035023	P	"regulation of Rho protein signal transduction"	GO:0050789	A2ASS6	58.2	8e-09
BEAI303TF_1	GO:0043056	P	"forward locomotion"	NA	A2ASS6	58.2	8e-09
BEAI303TF_1	GO:0045214	P	"sarcomere organization"	GO:0030154	A2ASS6	58.2	8e-09
BEAI303TF_1	GO:0046872	F	"metal ion binding"	GO:0005488	A2ASS6	58.2	8e-09
BEAI303TF_1	GO:0055002	P	"striated muscle cell development"	GO:0030154	A2ASS6	58.2	8e-09
BEAI303TF_1	GO:0055003	P	"cardiac myofibril assembly"	GO:0030154	A2ASS6	58.2	8e-09
BEAI317TR_1	GO:0000122	P	"negative regulation of transcription from RNA polymerase II promoter"	GO:0050789	A7Z019	196	2e-50
BEAI317TR_1	GO:0000166	F	"nucleotide binding"	GO:0005488	A7Z019	196	2e-50
BEAI317TR_1	GO:0000792	C	"heterochromatin"	GO:0005622	A7Z019	196	2e-50
BEAI317TR_1	GO:0000902	P	"cell morphogenesis"	GO:0009987	A7Z019	196	2e-50
BEAI317TR_1	GO:0001570	P	"vasculogenesis"	GO:0030154	A7Z019	196	2e-50
BEAI317TR_1	GO:0001701	P	"in utero embryonic development"	GO:0007275	A7Z019	196	2e-50
BEAI317TR_1	GO:0001832	P	"blastocyst growth"	GO:0007275	A7Z019	196	2e-50
BEAI317TR_1	GO:0001835	P	"blastocyst hatching"	GO:0007275	A7Z019	196	2e-50
BEAI317TR_1	GO:0001889	P	"liver development"	GO:0007275	A7Z019	196	2e-50
BEAI317TR_1	GO:0003676	F	"nucleic acid binding"	GO:0005488	A7Z019	196	2e-50
BEAI317TR_1	GO:0003677	F	"DNA binding"	GO:0005488	A7Z019	196	2e-50
BEAI317TR_1	GO:0003682	F	"chromatin binding"	GO:0005488	A7Z019	196	2e-50
BEAI317TR_1	GO:0004386	F	"helicase activity"	GO:0003824	A7Z019	196	2e-50
BEAI317TR_1	GO:0005524	F	"ATP binding"	GO:0005488	A7Z019	196	2e-50
BEAI317TR_1	GO:0005625	C	"soluble fraction"	GO:0005623	A7Z019	196	2e-50
BEAI317TR_1	GO:0005634	C	"nucleus"	GO:0005622	A7Z019	196	2e-50
BEAI317TR_1	GO:0005719	C	"nuclear euchromatin"	GO:0005622	A7Z019	196	2e-50
BEAI317TR_1	GO:0005726	C	"perichromatin fibrils"	GO:0005622	A7Z019	196	2e-50
BEAI317TR_1	GO:0006338	P	"chromatin remodeling"	GO:0009987	A7Z019	196	2e-50
BEAI317TR_1	GO:0006346	P	"methylation-dependent chromatin silencing"	GO:0050789	A7Z019	196	2e-50
BEAI317TR_1	GO:0006351	P	"transcription DNA-dependent"	GO:0006139	A7Z019	196	2e-50
BEAI317TR_1	GO:0006355	P	"regulation of transcription DNA-dependent"	GO:0050789	A7Z019	196	2e-50
BEAI317TR_1	GO:0007399	P	"nervous system development"	GO:0007275	A7Z019	196	2e-50
BEAI317TR_1	GO:0007403	P	"glial cell fate determination"	GO:0030154	A7Z019	196	2e-50
BEAI317TR_1	GO:0007507	P	"heart development"	GO:0007275	A7Z019	196	2e-50
BEAI317TR_1	GO:0008134	F	"transcription factor binding"	GO:0005488	A7Z019	196	2e-50
BEAI317TR_1	GO:0010424	P	"DNA methylation on cytosine within a CG sequence"	GO:0006139	A7Z019	196	2e-50
BEAI317TR_1	GO:0016514	C	"SWI/SNF complex"	GO:0005622	A7Z019	196	2e-50
BEAI317TR_1	GO:0016568	P	"chromatin modification"	GO:0009987	A7Z019	196	2e-50
BEAI317TR_1	GO:0016787	F	"hydrolase activity"	GO:0003824	A7Z019	196	2e-50
BEAI317TR_1	GO:0016817	F	"hydrolase activity acting on acid anhydrides"	GO:0003824	A7Z019	196	2e-50
BEAI317TR_1	GO:0016818	F	"hydrolase activity acting on acid anhydrides in phosphorus-containing anhydrides"	GO:0003824	A7Z019	196	2e-50
BEAI317TR_1	GO:0030198	P	"extracellular matrix organization"	GO:0043062	A7Z019	196	2e-50
BEAI317TR_1	GO:0030216	P	"keratinocyte differentiation"	GO:0030154	A7Z019	196	2e-50
BEAI317TR_1	GO:0030900	P	"forebrain development"	GO:0007275	A7Z019	196	2e-50
BEAI317TR_1	GO:0030902	P	"hindbrain development"	GO:0007275	A7Z019	196	2e-50
BEAI317TR_1	GO:0035116	P	"embryonic hindlimb morphogenesis"	GO:0007275	A7Z019	196	2e-50
BEAI317TR_1	GO:0043966	P	"histone H3 acetylation"	GO:0008152	A7Z019	196	2e-50
BEAI317TR_1	GO:0045944	P	"positive regulation of transcription from RNA polymerase II promoter"	GO:0050789	A7Z019	196	2e-50
BEAI317TR_1	GO:0048562	P	"embryonic organ morphogenesis"	GO:0007275	A7Z019	196	2e-50
BEAI317TR_1	GO:0048730	P	"epidermis morphogenesis"	GO:0007275	A7Z019	196	2e-50
BEAI317TR_1	GO:0060318	P	"definitive erythrocyte differentiation"	GO:0030154	A7Z019	196	2e-50
BEAI317TR_1	GO:0060347	P	"heart trabecula formation"	GO:0007275	A7Z019	196	2e-50
BEAI317TR_1	GO:0071564	C	"npBAF complex"	GO:0005622	A7Z019	196	2e-50
BEAI317TR_1	GO:0071565	C	"nBAF complex"	GO:0005622	A7Z019	196	2e-50
BEAI318TF_1	GO:0007275	P	"multicellular organismal development"	GO:0007275	A8WZ09	64.7	7e-11
BEAI318TF_1	GO:0007367	P	"segment polarity determination"	GO:0007275	A8WZ09	64.7	7e-11
BEAI318TF_1	GO:0016020	C	"membrane"	GO:0016020	A8WZ09	64.7	7e-11
BEAI318TF_1	GO:0016021	C	"integral to membrane"	GO:0016020	A8WZ09	64.7	7e-11
BEAI318TF_1	GO:0016055	P	"Wnt receptor signaling pathway"	GO:0050789	A8WZ09	64.7	7e-11
BEAI318TF_1	GO:0016740	F	"transferase activity"	GO:0016740	A8WZ09	64.7	7e-11
BEAI318TF_1	GO:0016746	F	"transferase activity transferring acyl groups"	GO:0016740	A8WZ09	64.7	7e-11
BEAI326TR_1	GO:0005506	F	"iron ion binding"	GO:0005488	A7MBE4	351	1e-96
BEAI326TR_1	GO:0005737	C	"cytoplasm"	GO:0005622	A7MBE4	351	1e-96
BEAI326TR_1	GO:0008199	F	"ferric iron binding"	GO:0005488	A7MBE4	351	1e-96
BEAI326TR_1	GO:0016491	F	"oxidoreductase activity"	GO:0016491	A7MBE4	351	1e-96
BEAI326TR_1	GO:0019310	P	"inositol catabolic process"	GO:0008152	A7MBE4	351	1e-96
BEAI326TR_1	GO:0046872	F	"metal ion binding"	GO:0005488	A7MBE4	351	1e-96
BEAI326TR_1	GO:0050113	F	"inositol oxygenase activity"	GO:0016491	A7MBE4	351	1e-96
BEAI326TR_1	GO:0055114	P	"oxidation-reduction process"	GO:0008152	A7MBE4	351	1e-96
BEAI365TR_1	GO:0000082	P	"G1/S transition of mitotic cell cycle"	GO:0009987	A5D7J5	72	6e-13
BEAI365TR_1	GO:0000139	C	"Golgi membrane"	GO:0016020	A6QR46	95.1	6e-20
BEAI365TR_1	GO:0000166	F	"nucleotide binding"	GO:0005488	A6QR46	95.1	6e-20
BEAI365TR_1	GO:0002102	C	"podosome"	GO:0005622	A5D7J5	72	6e-13
BEAI365TR_1	GO:0003924	F	"GTPase activity"	GO:0003824	A2YEQ6	87.4	1e-17
BEAI365TR_1	GO:0005509	F	"calcium ion binding"	GO:0005488	A5WW21	81.3	8e-16
BEAI365TR_1	GO:0005525	F	"GTP binding"	GO:0005488	A6QR46	95.1	6e-20
BEAI365TR_1	GO:0005618	C	"cell wall"	GO:0005623	A2Y7R5	85.9	4e-17
BEAI365TR_1	GO:0005622	C	"intracellular"	GO:0005622	A5D7J5	72	6e-13
BEAI365TR_1	GO:0005634	C	"nucleus"	GO:0005622	A2YEQ6	87.4	1e-17
BEAI365TR_1	GO:0005730	C	"nucleolus"	GO:0005622	A2Y7R5	85.9	4e-17
BEAI365TR_1	GO:0005737	C	"cytoplasm"	GO:0005622	A4FV54	92	5e-19
BEAI365TR_1	GO:0005794	C	"Golgi apparatus"	GO:0005622	A6QR46	95.1	6e-20
BEAI365TR_1	GO:0005886	C	"plasma membrane"	GO:0016020	A4FV54	92	5e-19
BEAI365TR_1	GO:0005925	C	"focal adhesion"	GO:0016020	A5D7J5	72	6e-13
BEAI365TR_1	GO:0005932	C	"microtubule basal body"	GO:0005622	A4FV54	92	5e-19
BEAI365TR_1	GO:0006184	P	"GTP catabolic process"	GO:0006139	A2YEQ6	87.4	1e-17
BEAI365TR_1	GO:0006810	P	"transport"	GO:0006810	A6QR46	95.1	6e-20
BEAI365TR_1	GO:0006886	P	"intracellular protein transport"	GO:0006810	A2YEQ6	87.4	1e-17
BEAI365TR_1	GO:0006904	P	"vesicle docking involved in exocytosis"	GO:0006810	A4FV54	92	5e-19
BEAI365TR_1	GO:0006913	P	"nucleocytoplasmic transport"	GO:0006810	A2YEQ6	87.4	1e-17
BEAI365TR_1	GO:0007010	P	"cytoskeleton organization"	GO:0009987	A5D7J5	72	6e-13
BEAI365TR_1	GO:0007165	P	"signal transduction"	GO:0050789	A2YEQ6	87.4	1e-17
BEAI365TR_1	GO:0007264	P	"small GTPase mediated signal transduction"	GO:0050789	A6QR46	95.1	6e-20
BEAI365TR_1	GO:0008360	P	"regulation of cell shape"	NA	A5D7J5	72	6e-13
BEAI365TR_1	GO:0009651	P	"response to salt stress"	GO:0050896	A2Y7R5	85.9	4e-17
BEAI365TR_1	GO:0015031	P	"protein transport"	GO:0006810	A6QR46	95.1	6e-20
BEAI365TR_1	GO:0016020	C	"membrane"	GO:0016020	A6QR46	95.1	6e-20
BEAI365TR_1	GO:0016023	C	"cytoplasmic membrane-bounded vesicle"	GO:0005622	A6QR46	95.1	6e-20
BEAI365TR_1	GO:0016192	P	"vesicle-mediated transport"	GO:0006810	A6QR46	95.1	6e-20
BEAI365TR_1	GO:0016601	P	"Rac protein signal transduction"	GO:0050789	A5D7J5	72	6e-13
BEAI365TR_1	GO:0030036	P	"actin cytoskeleton organization"	GO:0009987	A5D7J5	72	6e-13
BEAI365TR_1	GO:0030054	C	"cell junction"	GO:0016020	A5D7J5	72	6e-13
BEAI365TR_1	GO:0031410	C	"cytoplasmic vesicle"	GO:0005622	A6QR46	95.1	6e-20
BEAI365TR_1	GO:0031513	C	"nonmotile primary cilium"	GO:0005623	A4FV54	92	5e-19
BEAI365TR_1	GO:0042384	P	"cilium assembly"	GO:0009987	A4FV54	92	5e-19
BEAI365TR_1	GO:0042995	C	"cell projection"	GO:0005623	A4FV54	92	5e-19
BEAI365TR_1	GO:0046686	P	"response to cadmium ion"	GO:0050896	A2Y7R5	85.9	4e-17
BEAI365TR_1	GO:0046872	F	"metal ion binding"	GO:0005488	A5D7J5	72	6e-13
BEAI365TR_1	GO:0048046	C	"apoplast"	GO:0005576	A2Y7R5	85.9	4e-17
BEAI365TR_1	GO:0048210	P	"Golgi vesicle fusion to target membrane"	GO:0006944	A4FV54	92	5e-19
BEAI365TR_1	GO:0048471	C	"perinuclear region of cytoplasm"	GO:0005622	A4FV54	92	5e-19
BEAI365TR_1	GO:0055037	C	"recycling endosome"	GO:0005622	A4FV54	92	5e-19
BEAI370TF_1	GO:0000166	F	"nucleotide binding"	GO:0005488	A0JM20	176	4e-44
BEAI370TF_1	GO:0001764	P	"neuron migration"	GO:0030154	A1Y2K1	160	2e-39
BEAI370TF_1	GO:0001948	F	"glycoprotein binding"	GO:0005488	A1Y2K1	160	2e-39
BEAI370TF_1	GO:0004672	F	"protein kinase activity"	GO:0016740	A0JM20	176	4e-44
BEAI370TF_1	GO:0004713	F	"protein tyrosine kinase activity"	GO:0016740	A0JM20	176	4e-44
BEAI370TF_1	GO:0004714	F	"transmembrane receptor protein tyrosine kinase activity"	GO:0016740	A0JM20	176	4e-44
BEAI370TF_1	GO:0004715	F	"non-membrane spanning protein tyrosine kinase activity"	GO:0016740	A1Y2K1	160	2e-39
BEAI370TF_1	GO:0004872	F	"receptor activity"	GO:0004871	A0JM20	176	4e-44
BEAI370TF_1	GO:0005524	F	"ATP binding"	GO:0005488	A0JM20	176	4e-44
BEAI370TF_1	GO:0005768	C	"endosome"	GO:0005622	A1Y2K1	160	2e-39
BEAI370TF_1	GO:0005886	C	"plasma membrane"	GO:0016020	A0JM20	176	4e-44
BEAI370TF_1	GO:0006468	P	"protein phosphorylation"	GO:0008152	A0JM20	176	4e-44
BEAI370TF_1	GO:0007155	P	"cell adhesion"	GO:0009987	A0JM20	176	4e-44
BEAI370TF_1	GO:0007166	P	"cell surface receptor linked signaling pathway"	GO:0050789	A1Y2K1	160	2e-39
BEAI370TF_1	GO:0007169	P	"transmembrane receptor protein tyrosine kinase signaling pathway"	GO:0050789	A0M8S8	170	2e-42
BEAI370TF_1	GO:0007275	P	"multicellular organismal development"	GO:0007275	A0M8S8	170	2e-42
BEAI370TF_1	GO:0007399	P	"nervous system development"	GO:0007275	B4KPU0	142	7e-34
BEAI370TF_1	GO:0008360	P	"regulation of cell shape"	NA	A1Y2K1	160	2e-39
BEAI370TF_1	GO:0015631	F	"tubulin binding"	GO:0005488	A1Y2K1	160	2e-39
BEAI370TF_1	GO:0016020	C	"membrane"	GO:0016020	A0JM20	176	4e-44
BEAI370TF_1	GO:0016021	C	"integral to membrane"	GO:0016020	A0JM20	176	4e-44
BEAI370TF_1	GO:0016301	F	"kinase activity"	GO:0016740	A0JM20	176	4e-44
BEAI370TF_1	GO:0016310	P	"phosphorylation"	GO:0008152	A0JM20	176	4e-44
BEAI370TF_1	GO:0016740	F	"transferase activity"	GO:0016740	A0JM20	176	4e-44
BEAI370TF_1	GO:0016772	F	"transferase activity transferring phosphorus-containing groups"	GO:0016740	A0JM20	176	4e-44
BEAI370TF_1	GO:0018108	P	"peptidyl-tyrosine phosphorylation"	GO:0008152	A1Y2K1	160	2e-39
BEAI370TF_1	GO:0030900	P	"forebrain development"	GO:0007275	A1Y2K1	160	2e-39
BEAI370TF_1	GO:0031290	P	"retinal ganglion cell axon guidance"	GO:0030154	B4KPU0	142	7e-34
BEAI370TF_1	GO:0042177	P	"negative regulation of protein catabolic process"	GO:0050789	A1Y2K1	160	2e-39
BEAI370TF_1	GO:0042802	F	"identical protein binding"	GO:0005488	A1Y2K1	160	2e-39
BEAI370TF_1	GO:0045471	P	"response to ethanol"	GO:0050896	A1Y2K1	160	2e-39
BEAI370TF_1	GO:0046777	P	"protein autophosphorylation"	GO:0008152	A1Y2K1	160	2e-39
BEAI370TF_1	GO:0046872	F	"metal ion binding"	GO:0005488	A1Y2K1	160	2e-39
BEAI370TF_1	GO:0050798	P	"activated T cell proliferation"	GO:0009987	A1Y2K1	160	2e-39
BEAI370TF_1	GO:0050839	F	"cell adhesion molecule binding"	GO:0005488	B4KPU0	142	7e-34
BEAI370TF_1	GO:0050852	P	"T cell receptor signaling pathway"	GO:0050789	A1Y2K1	160	2e-39
BEAI370TF_1	GO:0050966	P	"detection of mechanical stimulus involved in sensory perception of pain"	GO:0050896	A1Y2K1	160	2e-39
BEAI427TR_1	GO:0003677	F	"DNA binding"	GO:0005488	B5VQH0	115	3e-26
BEAI427TR_1	GO:0004197	F	"cysteine-type endopeptidase activity"	GO:0003824	B5VQH0	115	3e-26
BEAI427TR_1	GO:0005737	C	"cytoplasm"	GO:0005622	B5VQH0	115	3e-26
BEAI427TR_1	GO:0005739	C	"mitochondrion"	GO:0005622	B5VQH0	115	3e-26
BEAI427TR_1	GO:0006508	P	"proteolysis"	GO:0008152	B5VQH0	115	3e-26
BEAI427TR_1	GO:0008233	F	"peptidase activity"	GO:0003824	B5VQH0	115	3e-26
BEAI427TR_1	GO:0008234	F	"cysteine-type peptidase activity"	GO:0003824	B5VQH0	115	3e-26
BEAI427TR_1	GO:0016787	F	"hydrolase activity"	GO:0003824	B5VQH0	115	3e-26
BEAI453TR_1	GO:0000166	F	"nucleotide binding"	GO:0005488	A0AVT1	57.4	1e-08
BEAI453TR_1	GO:0003824	F	"catalytic activity"	GO:0003824	A0AVT1	57.4	1e-08
BEAI453TR_1	GO:0005515	F	"protein binding"	GO:0005488	A0AVT1	57.4	1e-08
BEAI453TR_1	GO:0005524	F	"ATP binding"	GO:0005488	A0AVT1	57.4	1e-08
BEAI453TR_1	GO:0005737	C	"cytoplasm"	GO:0005622	A0AVT1	57.4	1e-08
BEAI453TR_1	GO:0006464	P	"protein modification process"	GO:0008152	A0AVT1	57.4	1e-08
BEAI453TR_1	GO:0006511	P	"ubiquitin-dependent protein catabolic process"	GO:0008152	A0AVT1	57.4	1e-08
BEAI453TR_1	GO:0008641	F	"small protein activating enzyme activity"	GO:0003824	A0AVT1	57.4	1e-08
BEAI453TR_1	GO:0016567	P	"protein ubiquitination"	GO:0008152	A0AVT1	57.4	1e-08
BEAI453TR_1	GO:0016874	F	"ligase activity"	GO:0016874	A0AVT1	57.4	1e-08
BEAI453TR_1	GO:0019780	F	"FAT10 activating enzyme activity"	GO:0003824	A0AVT1	57.4	1e-08
BEAI486TF_1	GO:0000166	F	"nucleotide binding"	GO:0005488	B2RX12	160	2e-39
BEAI486TF_1	GO:0005215	F	"transporter activity"	GO:0005215	B2RX12	160	2e-39
BEAI486TF_1	GO:0005524	F	"ATP binding"	GO:0005488	B2RX12	160	2e-39
BEAI486TF_1	GO:0005739	C	"mitochondrion"	GO:0005622	B2GUP8	103	2e-22
BEAI486TF_1	GO:0005743	C	"mitochondrial inner membrane"	GO:0016020	B2GUP8	103	2e-22
BEAI486TF_1	GO:0005886	C	"plasma membrane"	GO:0016020	A1USS5	117	1e-26
BEAI486TF_1	GO:0005887	C	"integral to plasma membrane"	GO:0016020	B2RX12	160	2e-39
BEAI486TF_1	GO:0006200	P	"ATP catabolic process"	GO:0006139	B2RX12	160	2e-39
BEAI486TF_1	GO:0006810	P	"transport"	GO:0006810	B2RX12	160	2e-39
BEAI486TF_1	GO:0006865	P	"amino acid transport"	GO:0006810	A0K5N5	58.5	7e-09
BEAI486TF_1	GO:0008643	P	"carbohydrate transport"	GO:0006810	A1USS5	117	1e-26
BEAI486TF_1	GO:0015424	F	"amino acid-transporting ATPase activity"	GO:0005215	A0K5N5	58.5	7e-09
BEAI486TF_1	GO:0015441	F	"beta-glucan-transporting ATPase activity"	GO:0005215	A1USS5	117	1e-26
BEAI486TF_1	GO:0015821	P	"methionine transport"	GO:0006810	A0K5N5	58.5	7e-09
BEAI486TF_1	GO:0016020	C	"membrane"	GO:0016020	B2RX12	160	2e-39
BEAI486TF_1	GO:0016021	C	"integral to membrane"	GO:0016020	B2RX12	160	2e-39
BEAI486TF_1	GO:0016787	F	"hydrolase activity"	GO:0003824	A1USS5	117	1e-26
BEAI486TF_1	GO:0016820	F	"hydrolase activity acting on acid anhydrides catalyzing transmembrane movement of substances"	GO:0005215	A0ALT7	65.5	7e-11
BEAI486TF_1	GO:0016887	F	"ATPase activity"	GO:0003824	B2RX12	160	2e-39
BEAI486TF_1	GO:0017111	F	"nucleoside-triphosphatase activity"	GO:0003824	B2RX12	160	2e-39
BEAI486TF_1	GO:0042626	F	"ATPase activity coupled to transmembrane movement of substances"	GO:0005215	B2RX12	160	2e-39
BEAI486TF_1	GO:0055085	P	"transmembrane transport"	GO:0006810	B2RX12	160	2e-39
BEAI486TR_1	GO:0000166	F	"nucleotide binding"	GO:0005488	B2RX12	124	1e-28
BEAI486TR_1	GO:0005215	F	"transporter activity"	GO:0005215	B2RX12	124	1e-28
BEAI486TR_1	GO:0005524	F	"ATP binding"	GO:0005488	B2RX12	124	1e-28
BEAI486TR_1	GO:0005886	C	"plasma membrane"	GO:0016020	A0L0V9	64.7	1e-10
BEAI486TR_1	GO:0005887	C	"integral to plasma membrane"	GO:0016020	B2RX12	124	1e-28
BEAI486TR_1	GO:0006200	P	"ATP catabolic process"	GO:0006139	B2RX12	124	1e-28
BEAI486TR_1	GO:0006810	P	"transport"	GO:0006810	B2RX12	124	1e-28
BEAI486TR_1	GO:0015417	F	"polyamine-transporting ATPase activity"	GO:0005215	A3DDF6	58.9	8e-09
BEAI486TR_1	GO:0015846	P	"polyamine transport"	GO:0006810	A3DDF6	58.9	8e-09
BEAI486TR_1	GO:0016020	C	"membrane"	GO:0016020	B2RX12	124	1e-28
BEAI486TR_1	GO:0016021	C	"integral to membrane"	GO:0016020	B2RX12	124	1e-28
BEAI486TR_1	GO:0016787	F	"hydrolase activity"	GO:0003824	A0L0V9	64.7	1e-10
BEAI486TR_1	GO:0016820	F	"hydrolase activity acting on acid anhydrides catalyzing transmembrane movement of substances"	GO:0005215	A0L0V9	64.7	1e-10
BEAI486TR_1	GO:0016887	F	"ATPase activity"	GO:0003824	B2RX12	124	1e-28
BEAI486TR_1	GO:0017111	F	"nucleoside-triphosphatase activity"	GO:0003824	B2RX12	124	1e-28
BEAI486TR_1	GO:0042626	F	"ATPase activity coupled to transmembrane movement of substances"	GO:0005215	B2RX12	124	1e-28
BEAI486TR_1	GO:0043190	C	"ATP-binding cassette (ABC) transporter complex"	GO:0016020	A3DDF6	58.9	8e-09
BEAI486TR_1	GO:0046677	P	"response to antibiotic"	GO:0050896	A0L0V9	64.7	1e-10
BEAI486TR_1	GO:0055085	P	"transmembrane transport"	GO:0006810	B2RX12	124	1e-28
BEAI509TR_1	GO:0004407	F	"histone deacetylase activity"	GO:0003824	B1H369	80.5	2e-15
BEAI509TR_1	GO:0005634	C	"nucleus"	GO:0005622	B1H369	80.5	2e-15
BEAI509TR_1	GO:0005737	C	"cytoplasm"	GO:0005622	B1H369	80.5	2e-15
BEAI509TR_1	GO:0006351	P	"transcription DNA-dependent"	GO:0006139	B1H369	80.5	2e-15
BEAI509TR_1	GO:0006355	P	"regulation of transcription DNA-dependent"	GO:0050789	B1H369	80.5	2e-15
BEAI509TR_1	GO:0016568	P	"chromatin modification"	GO:0009987	B1H369	80.5	2e-15
BEAI509TR_1	GO:0016575	P	"histone deacetylation"	GO:0008152	B1H369	80.5	2e-15
BEAI509TR_1	GO:0016787	F	"hydrolase activity"	GO:0003824	B1H369	80.5	2e-15
BEAI509TR_1	GO:0031078	F	"histone deacetylase activity (H3-K14 specific)"	GO:0003824	B1H369	80.5	2e-15
BEAI509TR_1	GO:0032041	F	"NAD-dependent histone deacetylase activity (H3-K14 specific)"	GO:0003824	B1H369	80.5	2e-15
BEAI509TR_1	GO:0032129	F	"histone deacetylase activity (H3-K9 specific)"	GO:0003824	B1H369	80.5	2e-15
BEAI509TR_1	GO:0034739	F	"histone deacetylase activity (H3-K16 specific)"	GO:0003824	B1H369	80.5	2e-15
BEAI509TR_1	GO:0046872	F	"metal ion binding"	GO:0005488	B1H369	80.5	2e-15
BEAI509TR_1	GO:0046969	F	"NAD-dependent histone deacetylase activity (H3-K9 specific)"	GO:0003824	B1H369	80.5	2e-15
BEAI509TR_1	GO:0046970	F	"NAD-dependent histone deacetylase activity (H4-K16 specific)"	GO:0003824	B1H369	80.5	2e-15
BEAI510TF_1	GO:0001947	P	"heart looping"	GO:0007275	A4IGY9	59.3	1e-09
BEAI510TF_1	GO:0003677	F	"DNA binding"	GO:0005488	A4IGY9	59.3	1e-09
BEAI510TF_1	GO:0005634	C	"nucleus"	GO:0005622	A4IGY9	59.3	1e-09
BEAI510TF_1	GO:0005694	C	"chromosome"	GO:0005622	A4IGY9	59.3	1e-09
BEAI510TF_1	GO:0007049	P	"cell cycle"	GO:0009987	A4IGY9	59.3	1e-09
BEAI510TF_1	GO:0007059	P	"chromosome segregation"	GO:0009987	A4IGY9	59.3	1e-09
BEAI510TF_1	GO:0007067	P	"mitosis"	GO:0009987	A4IGY9	59.3	1e-09
BEAI510TF_1	GO:0007275	P	"multicellular organismal development"	GO:0007275	A4IGY9	59.3	1e-09
BEAI510TF_1	GO:0008168	F	"methyltransferase activity"	GO:0016740	A4IGY9	59.3	1e-09
BEAI510TF_1	GO:0008270	F	"zinc ion binding"	GO:0005488	A4IGY9	59.3	1e-09
BEAI510TF_1	GO:0016568	P	"chromatin modification"	GO:0009987	A4IGY9	59.3	1e-09
BEAI510TF_1	GO:0016740	F	"transferase activity"	GO:0016740	A4IGY9	59.3	1e-09
BEAI510TF_1	GO:0018024	F	"histone-lysine N-methyltransferase activity"	GO:0016740	A4IGY9	59.3	1e-09
BEAI510TF_1	GO:0032259	P	"methylation"	GO:0008152	A4IGY9	59.3	1e-09
BEAI510TF_1	GO:0034968	P	"histone lysine methylation"	GO:0008152	A4IGY9	59.3	1e-09
BEAI510TF_1	GO:0045892	P	"negative regulation of transcription DNA-dependent"	GO:0050789	A4IGY9	59.3	1e-09
BEAI510TF_1	GO:0046872	F	"metal ion binding"	GO:0005488	A4IGY9	59.3	1e-09
BEAI510TF_1	GO:0046974	F	"histone methyltransferase activity (H3-K9 specific)"	GO:0016740	A4IGY9	59.3	1e-09
BEAI510TF_1	GO:0051301	P	"cell division"	GO:0009987	A4IGY9	59.3	1e-09
BEAI510TF_1	GO:0051567	P	"histone H3-K9 methylation"	GO:0008152	A4IGY9	59.3	1e-09
BEAI510TF_1	GO:0070986	P	"left/right axis specification"	GO:0007275	A4IGY9	59.3	1e-09
BEAI510TR_1	GO:0000724	P	"double-strand break repair via homologous recombination"	GO:0006139	A9JR78	63.5	4e-10
BEAI510TR_1	GO:0003674	F	"molecular_function"	NA	B2RXR6	83.2	6e-16
BEAI510TR_1	GO:0004842	F	"ubiquitin-protein ligase activity"	GO:0016874	A1ZBY1	67.8	2e-11
BEAI510TR_1	GO:0005488	F	"binding"	GO:0005488	A2A690	68.2	2e-11
BEAI510TR_1	GO:0005524	F	"ATP binding"	GO:0005488	A5A3E0	68.9	9e-12
BEAI510TR_1	GO:0005575	C	"cellular_component"	NA	B2RXR6	83.2	6e-16
BEAI510TR_1	GO:0005634	C	"nucleus"	GO:0005622	A9JR78	63.5	4e-10
BEAI510TR_1	GO:0005662	C	"DNA replication factor A complex"	GO:0005622	A9JR78	63.5	4e-10
BEAI510TR_1	GO:0005737	C	"cytoplasm"	GO:0005622	A5A3E0	68.9	9e-12
BEAI510TR_1	GO:0005884	C	"actin filament"	GO:0005622	A6NC57	62.8	8e-10
BEAI510TR_1	GO:0005938	C	"cell cortex"	GO:0005622	A5A3E0	68.9	9e-12
BEAI510TR_1	GO:0006281	P	"DNA repair"	GO:0006139	A9JR78	63.5	4e-10
BEAI510TR_1	GO:0006974	P	"response to DNA damage stimulus"	GO:0050896	A9JR78	63.5	4e-10
BEAI510TR_1	GO:0007126	P	"meiosis"	GO:0009987	A0M8T3	61.2	2e-09
BEAI510TR_1	GO:0007140	P	"male meiosis"	GO:0009987	A0M8T3	61.2	2e-09
BEAI510TR_1	GO:0007165	P	"signal transduction"	GO:0050789	A6NHY2	70.9	3e-12
BEAI510TR_1	GO:0007275	P	"multicellular organismal development"	GO:0007275	A0M8T3	61.2	2e-09
BEAI510TR_1	GO:0007283	P	"spermatogenesis"	NA	A0M8T3	61.2	2e-09
BEAI510TR_1	GO:0008150	P	"biological_process"	NA	B2RXR6	83.2	6e-16
BEAI510TR_1	GO:0016567	P	"protein ubiquitination"	GO:0008152	A1ZBY1	67.8	2e-11
BEAI510TR_1	GO:0019216	P	"regulation of lipid metabolic process"	GO:0050789	A6NC57	62.8	8e-10
BEAI510TR_1	GO:0019217	P	"regulation of fatty acid metabolic process"	GO:0050789	A6NC57	62.8	8e-10
BEAI510TR_1	GO:0030154	P	"cell differentiation"	GO:0030154	A0M8T3	61.2	2e-09
BEAI510TR_1	GO:0031047	P	"gene silencing by RNA"	GO:0050789	A0M8T3	61.2	2e-09
BEAI510TR_1	GO:0031297	P	"replication fork processing"	GO:0006139	A9JR78	63.5	4e-10
BEAI510TR_1	GO:0034587	P	"piRNA metabolic process"	GO:0006139	A0M8T3	61.2	2e-09
BEAI510TR_1	GO:0035101	C	"FACT complex"	GO:0005622	A9JR78	63.5	4e-10
BEAI510TR_1	GO:0040015	P	"negative regulation of multicellular organism growth"	GO:0050789	A6NC57	62.8	8e-10
BEAI510TR_1	GO:0042393	F	"histone binding"	GO:0005488	A9JR78	63.5	4e-10
BEAI510TR_1	GO:0042555	C	"MCM complex"	GO:0005622	A9JR78	63.5	4e-10
BEAI510TR_1	GO:0043046	P	"DNA methylation involved in gamete generation"	GO:0006139	A0M8T3	61.2	2e-09
BEAI510TR_1	GO:0043596	C	"nuclear replication fork"	GO:0005622	A9JR78	63.5	4e-10
BEAI510TR_1	GO:0046621	P	"negative regulation of organ growth"	GO:0050789	A6NC57	62.8	8e-10
BEAI510TR_1	GO:0051438	P	"regulation of ubiquitin-protein ligase activity"	GO:0050789	A1ZBY1	67.8	2e-11
BEAI510TR_1	GO:0060259	P	"regulation of feeding behavior"	GO:0050789	A6NC57	62.8	8e-10
BEAI510TR_1	GO:0071546	C	"pi-body"	GO:0005622	A0M8T3	61.2	2e-09
BEAI555TR_1	GO:0005216	F	"ion channel activity"	GO:0005215	A8WVX4	102	9e-22
BEAI555TR_1	GO:0005243	F	"gap junction channel activity"	GO:0005215	A8WVX4	102	9e-22
BEAI555TR_1	GO:0005886	C	"plasma membrane"	GO:0016020	A8WVX4	102	9e-22
BEAI555TR_1	GO:0005921	C	"gap junction"	GO:0016020	A8WVX4	102	9e-22
BEAI555TR_1	GO:0006810	P	"transport"	GO:0006810	A8WVX4	102	9e-22
BEAI555TR_1	GO:0006811	P	"ion transport"	GO:0006810	A8WVX4	102	9e-22
BEAI555TR_1	GO:0007275	P	"multicellular organismal development"	GO:0007275	A8WVX4	102	9e-22
BEAI555TR_1	GO:0007399	P	"nervous system development"	GO:0007275	A8WVX4	102	9e-22
BEAI555TR_1	GO:0016020	C	"membrane"	GO:0016020	A8WVX4	102	9e-22
BEAI555TR_1	GO:0016021	C	"integral to membrane"	GO:0016020	A8WVX4	102	9e-22
BEAI555TR_1	GO:0030054	C	"cell junction"	GO:0016020	A8WVX4	102	9e-22
BEAI555TR_1	GO:0030154	P	"cell differentiation"	GO:0030154	A8WVX4	102	9e-22
BEAI555TR_1	GO:0055077	F	"gap junction hemi-channel activity"	GO:0005215	A8WVX4	102	9e-22
BEAI587TR_1	GO:0003676	F	"nucleic acid binding"	GO:0005488	A6NNF4	116	4e-26
BEAI587TR_1	GO:0003677	F	"DNA binding"	GO:0005488	A6NNF4	116	4e-26
BEAI587TR_1	GO:0005622	C	"intracellular"	GO:0005622	A6NNF4	116	4e-26
BEAI587TR_1	GO:0005634	C	"nucleus"	GO:0005622	A6NNF4	116	4e-26
BEAI587TR_1	GO:0006351	P	"transcription DNA-dependent"	GO:0006139	A6NNF4	116	4e-26
BEAI587TR_1	GO:0006355	P	"regulation of transcription DNA-dependent"	GO:0050789	A6NNF4	116	4e-26
BEAI587TR_1	GO:0008270	F	"zinc ion binding"	GO:0005488	A6NNF4	116	4e-26
BEAI587TR_1	GO:0046872	F	"metal ion binding"	GO:0005488	A6NNF4	116	4e-26
BEAI641TF_1	GO:0003723	F	"RNA binding"	GO:0005488	B3VKQ2	259	2e-69
BEAI641TF_1	GO:0003994	F	"aconitate hydratase activity"	GO:0016829	A0QX20	203	1e-52
BEAI641TF_1	GO:0005737	C	"cytoplasm"	GO:0005622	B3VKQ2	259	2e-69
BEAI641TF_1	GO:0006099	P	"tricarboxylic acid cycle"	GO:0008152	A0QX20	203	1e-52
BEAI641TF_1	GO:0008152	P	"metabolic process"	GO:0008152	B3VKQ2	259	2e-69
BEAI641TF_1	GO:0016829	F	"lyase activity"	GO:0016829	A0QX20	203	1e-52
BEAI641TF_1	GO:0046872	F	"metal ion binding"	GO:0005488	B3VKQ2	259	2e-69
BEAI641TF_1	GO:0051536	F	"iron-sulfur cluster binding"	GO:0005488	B3VKQ2	259	2e-69
BEAI641TF_1	GO:0051539	F	"4 iron 4 sulfur cluster binding"	GO:0005488	B3VKQ2	259	2e-69
BEAI641TF_1	GO:0052632	F	"citrate hydro-lyase (cis-aconitate-forming) activity"	GO:0016829	A0QX20	203	1e-52
BEAI641TF_1	GO:0052633	F	"isocitrate hydro-lyase (cis-aconitate-forming) activity"	GO:0016829	A0QX20	203	1e-52
BEAI641TR_1	GO:0003723	F	"RNA binding"	GO:0005488	B3VKQ2	257	1e-68
BEAI641TR_1	GO:0003994	F	"aconitate hydratase activity"	GO:0016829	A0QX20	192	4e-49
BEAI641TR_1	GO:0005737	C	"cytoplasm"	GO:0005622	B3VKQ2	257	1e-68
BEAI641TR_1	GO:0006099	P	"tricarboxylic acid cycle"	GO:0008152	A0QX20	192	4e-49
BEAI641TR_1	GO:0008152	P	"metabolic process"	GO:0008152	B3VKQ2	257	1e-68
BEAI641TR_1	GO:0016829	F	"lyase activity"	GO:0016829	A0QX20	192	4e-49
BEAI641TR_1	GO:0046872	F	"metal ion binding"	GO:0005488	B3VKQ2	257	1e-68
BEAI641TR_1	GO:0051536	F	"iron-sulfur cluster binding"	GO:0005488	B3VKQ2	257	1e-68
BEAI641TR_1	GO:0051539	F	"4 iron 4 sulfur cluster binding"	GO:0005488	B3VKQ2	257	1e-68
BEAI641TR_1	GO:0052632	F	"citrate hydro-lyase (cis-aconitate-forming) activity"	GO:0016829	A0QX20	192	4e-49
BEAI641TR_1	GO:0052633	F	"isocitrate hydro-lyase (cis-aconitate-forming) activity"	GO:0016829	A0QX20	192	4e-49
BEAI655TR_1	GO:0005576	C	"extracellular region"	GO:0005576	B2KKV6	191	3e-48
BEAI655TR_1	GO:0006629	P	"lipid metabolic process"	GO:0008152	B2KKV6	191	3e-48
BEAI655TR_1	GO:0008081	F	"phosphoric diester hydrolase activity"	GO:0003824	B2KKV6	191	3e-48
BEAI655TR_1	GO:0016787	F	"hydrolase activity"	GO:0003824	B2KKV6	191	3e-48
BEAI655TR_1	GO:0019835	P	"cytolysis"	GO:0008219	B2KKV6	191	3e-48
BEAI655TR_1	GO:0044179	P	"hemolysis in other organism"	NA	B2KKV6	191	3e-48
BEAI655TR_1	GO:0046872	F	"metal ion binding"	GO:0005488	B2KKV6	191	3e-48
BEAI655TR_1	GO:0050290	F	"sphingomyelin phosphodiesterase D activity"	GO:0003824	B2KKV6	191	3e-48
BEAI662TR_1	GO:0003723	F	"RNA binding"	GO:0005488	A6NHQ2	326	1e-89
BEAI662TR_1	GO:0005634	C	"nucleus"	GO:0005622	A6NHQ2	326	1e-89
BEAI662TR_1	GO:0005730	C	"nucleolus"	GO:0005622	A6NHQ2	326	1e-89
BEAI662TR_1	GO:0006364	P	"rRNA processing"	GO:0006139	A6NHQ2	326	1e-89
BEAI662TR_1	GO:0008033	P	"tRNA processing"	GO:0006139	A6NHQ2	326	1e-89
BEAI662TR_1	GO:0008168	F	"methyltransferase activity"	GO:0016740	A6NHQ2	326	1e-89
BEAI662TR_1	GO:0016740	F	"transferase activity"	GO:0016740	A6NHQ2	326	1e-89
BEAI662TR_1	GO:0030529	C	"ribonucleoprotein complex"	GO:0005622	A6NHQ2	326	1e-89
BEAI662TR_1	GO:0032259	P	"methylation"	GO:0008152	A6NHQ2	326	1e-89
BEAI676TF_1	GO:0004029	F	"aldehyde dehydrogenase (NAD) activity"	GO:0016491	A6ZR27	149	1e-36
BEAI676TF_1	GO:0005739	C	"mitochondrion"	GO:0005622	A6ZR27	149	1e-36
BEAI676TF_1	GO:0005759	C	"mitochondrial matrix"	GO:0005622	A6ZR27	149	1e-36
BEAI676TF_1	GO:0006578	P	"betaine biosynthetic process"	GO:0008152	B1JSQ9	148	2e-36
BEAI676TF_1	GO:0008152	P	"metabolic process"	GO:0008152	A6ZR27	149	1e-36
BEAI676TF_1	GO:0008802	F	"betaine-aldehyde dehydrogenase activity"	GO:0016491	B1JSQ9	148	2e-36
BEAI676TF_1	GO:0016491	F	"oxidoreductase activity"	GO:0016491	A6ZR27	149	1e-36
BEAI676TF_1	GO:0016620	F	"oxidoreductase activity acting on the aldehyde or oxo group of donors NAD or NADP as acceptor"	GO:0016491	A6ZR27	149	1e-36
BEAI676TF_1	GO:0033721	F	"aldehyde dehydrogenase (NADP+) activity"	GO:0016491	A6ZR27	149	1e-36
BEAI676TF_1	GO:0055114	P	"oxidation-reduction process"	GO:0008152	A6ZR27	149	1e-36
BEAI676TR_1	GO:0004029	F	"aldehyde dehydrogenase (NAD) activity"	GO:0016491	A6ZR27	229	4e-60
BEAI676TR_1	GO:0005739	C	"mitochondrion"	GO:0005622	A6ZR27	229	4e-60
BEAI676TR_1	GO:0005759	C	"mitochondrial matrix"	GO:0005622	A6ZR27	229	4e-60
BEAI676TR_1	GO:0006578	P	"betaine biosynthetic process"	GO:0008152	B2HV80	192	4e-49
BEAI676TR_1	GO:0008152	P	"metabolic process"	GO:0008152	A6ZR27	229	4e-60
BEAI676TR_1	GO:0008802	F	"betaine-aldehyde dehydrogenase activity"	GO:0016491	B2HV80	192	4e-49
BEAI676TR_1	GO:0016491	F	"oxidoreductase activity"	GO:0016491	A6ZR27	229	4e-60
BEAI676TR_1	GO:0016620	F	"oxidoreductase activity acting on the aldehyde or oxo group of donors NAD or NADP as acceptor"	GO:0016491	A6ZR27	229	4e-60
BEAI676TR_1	GO:0033721	F	"aldehyde dehydrogenase (NADP+) activity"	GO:0016491	A6ZR27	229	4e-60
BEAI676TR_1	GO:0055114	P	"oxidation-reduction process"	GO:0008152	A6ZR27	229	4e-60
BEAI754TR_1	GO:0016787	F	"hydrolase activity"	GO:0003824	A5PKD9	310	8e-85
BEAI766TR_1	GO:0000166	F	"nucleotide binding"	GO:0005488	A4IFM3	122	7e-28
BEAI766TR_1	GO:0005576	C	"extracellular region"	GO:0005576	A9UM79	59.7	5e-09
BEAI766TR_1	GO:0005737	C	"cytoplasm"	GO:0005622	A4IFM3	122	7e-28
BEAI766TR_1	GO:0008152	P	"metabolic process"	GO:0008152	A4IFM3	122	7e-28
BEAI766TR_1	GO:0016491	F	"oxidoreductase activity"	GO:0016491	A4IFM3	122	7e-28
BEAI766TR_1	GO:0055114	P	"oxidation-reduction process"	GO:0008152	A4IFM3	122	7e-28
BEAI769TF_1	GO:0004420	F	"hydroxymethylglutaryl-CoA reductase (NADPH) activity"	GO:0016491	A2X8W3	203	1e-52
BEAI769TF_1	GO:0005783	C	"endoplasmic reticulum"	GO:0005622	A2X8W3	203	1e-52
BEAI769TF_1	GO:0005789	C	"endoplasmic reticulum membrane"	GO:0016020	A2X8W3	203	1e-52
BEAI769TF_1	GO:0008299	P	"isoprenoid biosynthetic process"	GO:0008152	A2X8W3	203	1e-52
BEAI769TF_1	GO:0015936	P	"coenzyme A metabolic process"	GO:0006139	A2X8W3	203	1e-52
BEAI769TF_1	GO:0016020	C	"membrane"	GO:0016020	A2X8W3	203	1e-52
BEAI769TF_1	GO:0016021	C	"integral to membrane"	GO:0016020	A2X8W3	203	1e-52
BEAI769TF_1	GO:0016491	F	"oxidoreductase activity"	GO:0016491	A2X8W3	203	1e-52
BEAI769TF_1	GO:0016616	F	"oxidoreductase activity acting on the CH-OH group of donors NAD or NADP as acceptor"	GO:0016491	A2X8W3	203	1e-52
BEAI769TF_1	GO:0050661	F	"NADP binding"	GO:0005488	A2X8W3	203	1e-52
BEAI769TF_1	GO:0050662	F	"coenzyme binding"	GO:0005488	A2X8W3	203	1e-52
BEAI769TF_1	GO:0055114	P	"oxidation-reduction process"	GO:0008152	A2X8W3	203	1e-52
TC100_1	GO:0000166	F	"nucleotide binding"	GO:0005488	A6L0Z9	115	6e-26
TC100_1	GO:0004017	F	"adenylate kinase activity"	GO:0016740	A6L0Z9	115	6e-26
TC100_1	GO:0005524	F	"ATP binding"	GO:0005488	A6L0Z9	115	6e-26
TC100_1	GO:0005737	C	"cytoplasm"	GO:0005622	A6L0Z9	115	6e-26
TC100_1	GO:0005813	C	"centrosome"	GO:0005622	A4IFD0	93.6	2e-19
TC100_1	GO:0006139	P	"nucleobase nucleoside nucleotide and nucleic acid metabolic process"	GO:0006139	A6L0Z9	115	6e-26
TC100_1	GO:0007165	P	"signal transduction"	GO:0050789	A4IFD0	93.6	2e-19
TC100_1	GO:0008603	F	"cAMP-dependent protein kinase regulator activity"	GO:0030234	A4IFD0	93.6	2e-19
TC100_1	GO:0009165	P	"nucleotide biosynthetic process"	GO:0006139	A6L0Z9	115	6e-26
TC100_1	GO:0016301	F	"kinase activity"	GO:0016740	A6L0Z9	115	6e-26
TC100_1	GO:0016310	P	"phosphorylation"	GO:0008152	A6L0Z9	115	6e-26
TC100_1	GO:0016740	F	"transferase activity"	GO:0016740	A6L0Z9	115	6e-26
TC100_1	GO:0016776	F	"phosphotransferase activity phosphate group as acceptor"	GO:0016740	A6L0Z9	115	6e-26
TC100_1	GO:0019201	F	"nucleotide kinase activity"	GO:0016740	A6L0Z9	115	6e-26
TC100_1	GO:0019205	F	"nucleobase nucleoside nucleotide kinase activity"	GO:0016740	A6L0Z9	115	6e-26
TC100_1	GO:0019206	F	"nucleoside kinase activity"	GO:0016740	A4IFD0	93.6	2e-19
TC100_1	GO:0046034	P	"ATP metabolic process"	GO:0006139	A4IFD0	93.6	2e-19
TC100_1	GO:0046939	P	"nucleotide phosphorylation"	GO:0006139	A6L0Z9	115	6e-26
TC106_1	GO:0003674	F	"molecular_function"	NA	B2RRL2	68.2	2e-11
TC106_1	GO:0003676	F	"nucleic acid binding"	GO:0005488	B2RRL2	68.2	2e-11
TC106_1	GO:0003677	F	"DNA binding"	GO:0005488	B2RRL2	68.2	2e-11
TC106_1	GO:0005575	C	"cellular_component"	NA	B2RRL2	68.2	2e-11
TC106_1	GO:0005634	C	"nucleus"	GO:0005622	B2RRL2	68.2	2e-11
TC106_1	GO:0006355	P	"regulation of transcription DNA-dependent"	GO:0050789	B2RRL2	68.2	2e-11
TC106_1	GO:0008150	P	"biological_process"	NA	B2RRL2	68.2	2e-11
TC108_1	GO:0005576	C	"extracellular region"	GO:0005576	A6QPN6	121	8e-28
TC108_1	GO:0005764	C	"lysosome"	GO:0005622	A6QPN6	121	8e-28
TC108_1	GO:0005886	C	"plasma membrane"	GO:0016020	B3SP85	120	1e-27
TC108_1	GO:0016491	F	"oxidoreductase activity"	GO:0016491	A6QPN6	121	8e-28
TC108_1	GO:0016667	F	"oxidoreductase activity acting on a sulfur group of donors"	GO:0016491	A6QPN6	121	8e-28
TC108_1	GO:0030054	C	"cell junction"	GO:0016020	B3SP85	120	1e-27
TC108_1	GO:0042590	P	"antigen processing and presentation of exogenous peptide antigen via MHC class I"	NA	A6QPN6	121	8e-28
TC108_1	GO:0043231	C	"intracellular membrane-bounded organelle"	GO:0005622	B3SP85	120	1e-27
TC108_1	GO:0055114	P	"oxidation-reduction process"	GO:0008152	A6QPN6	121	8e-28
TC109_1	GO:0005739	C	"mitochondrion"	GO:0005622	A4IHS0	163	4e-40
TC109_1	GO:0008033	P	"tRNA processing"	GO:0006139	A4IHS0	163	4e-40
TC109_1	GO:0008168	F	"methyltransferase activity"	GO:0016740	A4IHS0	163	4e-40
TC109_1	GO:0016740	F	"transferase activity"	GO:0016740	A4IHS0	163	4e-40
TC109_1	GO:0032259	P	"methylation"	GO:0008152	A4IHS0	163	4e-40
TC112_1	GO:0004647	F	"phosphoserine phosphatase activity"	GO:0003824	B2RZ78	348	3e-96
TC112_1	GO:0005737	C	"cytoplasm"	GO:0005622	B2RZ78	348	3e-96
TC112_1	GO:0005768	C	"endosome"	GO:0005622	B2RZ78	348	3e-96
TC112_1	GO:0006810	P	"transport"	GO:0006810	B2RZ78	348	3e-96
TC112_1	GO:0010008	C	"endosome membrane"	GO:0016020	B2RZ78	348	3e-96
TC112_1	GO:0015031	P	"protein transport"	GO:0006810	B2RZ78	348	3e-96
TC112_1	GO:0016020	C	"membrane"	GO:0016020	B2RZ78	348	3e-96
TC112_1	GO:0016787	F	"hydrolase activity"	GO:0003824	B2RZ78	348	3e-96
TC112_1	GO:0016788	F	"hydrolase activity acting on ester bonds"	GO:0003824	B2RZ78	348	3e-96
TC112_1	GO:0046872	F	"metal ion binding"	GO:0005488	B2RZ78	348	3e-96
TC120_1	GO:0000166	F	"nucleotide binding"	GO:0005488	B0BML7	166	5e-41
TC120_1	GO:0004757	F	"sepiapterin reductase activity"	GO:0016491	B0BML7	166	5e-41
TC120_1	GO:0005737	C	"cytoplasm"	GO:0005622	B0BML7	166	5e-41
TC120_1	GO:0006729	P	"tetrahydrobiopterin biosynthetic process"	GO:0008152	B0BML7	166	5e-41
TC120_1	GO:0008152	P	"metabolic process"	GO:0008152	B0BML7	166	5e-41
TC120_1	GO:0016491	F	"oxidoreductase activity"	GO:0016491	B0BML7	166	5e-41
TC120_1	GO:0055114	P	"oxidation-reduction process"	GO:0008152	B0BML7	166	5e-41
TC126_1	GO:0000166	F	"nucleotide binding"	GO:0005488	A3CV35	333	4e-91
TC126_1	GO:0000502	C	"proteasome complex"	GO:0005622	A3CV35	333	4e-91
TC126_1	GO:0004222	F	"metalloendopeptidase activity"	GO:0003824	B0K657	218	2e-56
TC126_1	GO:0005524	F	"ATP binding"	GO:0005488	A3CV35	333	4e-91
TC126_1	GO:0005737	C	"cytoplasm"	GO:0005622	A3CV35	333	4e-91
TC126_1	GO:0005886	C	"plasma membrane"	GO:0016020	B0K657	218	2e-56
TC126_1	GO:0006508	P	"proteolysis"	GO:0008152	B0K657	218	2e-56
TC126_1	GO:0008233	F	"peptidase activity"	GO:0003824	B0K657	218	2e-56
TC126_1	GO:0008237	F	"metallopeptidase activity"	GO:0003824	B0K657	218	2e-56
TC126_1	GO:0016020	C	"membrane"	GO:0016020	B0K657	218	2e-56
TC126_1	GO:0016021	C	"integral to membrane"	GO:0016020	B0K657	218	2e-56
TC126_1	GO:0016787	F	"hydrolase activity"	GO:0003824	A3CV35	333	4e-91
TC126_1	GO:0017111	F	"nucleoside-triphosphatase activity"	GO:0003824	A3CV35	333	4e-91
TC126_1	GO:0030163	P	"protein catabolic process"	GO:0008152	A3CV35	333	4e-91
TC126_1	GO:0046872	F	"metal ion binding"	GO:0005488	B0K657	218	2e-56
TC127_1	GO:0000082	P	"G1/S transition of mitotic cell cycle"	GO:0009987	A5D7J5	79.3	1e-15
TC127_1	GO:0000139	C	"Golgi membrane"	GO:0016020	A5D7J5	79.3	1e-15
TC127_1	GO:0000166	F	"nucleotide binding"	GO:0005488	A5D7J5	79.3	1e-15
TC127_1	GO:0002102	C	"podosome"	GO:0005622	A5D7J5	79.3	1e-15
TC127_1	GO:0003924	F	"GTPase activity"	GO:0003824	A5D7J5	79.3	1e-15
TC127_1	GO:0005525	F	"GTP binding"	GO:0005488	A5D7J5	79.3	1e-15
TC127_1	GO:0005622	C	"intracellular"	GO:0005622	A5D7J5	79.3	1e-15
TC127_1	GO:0005794	C	"Golgi apparatus"	GO:0005622	A5D7J5	79.3	1e-15
TC127_1	GO:0005886	C	"plasma membrane"	GO:0016020	A5D7J5	79.3	1e-15
TC127_1	GO:0005925	C	"focal adhesion"	GO:0016020	A5D7J5	79.3	1e-15
TC127_1	GO:0006184	P	"GTP catabolic process"	GO:0006139	A5D7J5	79.3	1e-15
TC127_1	GO:0007010	P	"cytoskeleton organization"	GO:0009987	A5D7J5	79.3	1e-15
TC127_1	GO:0007264	P	"small GTPase mediated signal transduction"	GO:0050789	A5D7J5	79.3	1e-15
TC127_1	GO:0008360	P	"regulation of cell shape"	NA	A5D7J5	79.3	1e-15
TC127_1	GO:0016020	C	"membrane"	GO:0016020	A5D7J5	79.3	1e-15
TC127_1	GO:0016601	P	"Rac protein signal transduction"	GO:0050789	A5D7J5	79.3	1e-15
TC127_1	GO:0030036	P	"actin cytoskeleton organization"	GO:0009987	A5D7J5	79.3	1e-15
TC127_1	GO:0030054	C	"cell junction"	GO:0016020	A5D7J5	79.3	1e-15
TC127_1	GO:0042995	C	"cell projection"	GO:0005623	A5D7J5	79.3	1e-15
TC127_1	GO:0046872	F	"metal ion binding"	GO:0005488	A5D7J5	79.3	1e-15
TC133_1	GO:0003674	F	"molecular_function"	NA	A2AR50	79	8e-15
TC133_1	GO:0005085	F	"guanyl-nucleotide exchange factor activity"	GO:0030234	B0UXH6	84.3	2e-16
TC133_1	GO:0005575	C	"cellular_component"	NA	A2AR50	79	8e-15
TC133_1	GO:0005622	C	"intracellular"	GO:0005622	B0UXH6	84.3	2e-16
TC133_1	GO:0005737	C	"cytoplasm"	GO:0005622	B0UXH6	84.3	2e-16
TC133_1	GO:0005886	C	"plasma membrane"	GO:0016020	B0UXH6	84.3	2e-16
TC133_1	GO:0007264	P	"small GTPase mediated signal transduction"	GO:0050789	B0UXH6	84.3	2e-16
TC133_1	GO:0008150	P	"biological_process"	NA	A2AR50	79	8e-15
TC133_1	GO:0016020	C	"membrane"	GO:0016020	B0UXH6	84.3	2e-16
TC134_1	GO:0000166	F	"nucleotide binding"	GO:0005488	A2YH41	204	6e-53
TC134_1	GO:0004674	F	"protein serine/threonine kinase activity"	GO:0016740	A2YH41	204	6e-53
TC134_1	GO:0005488	F	"binding"	GO:0005488	A2YH41	204	6e-53
TC134_1	GO:0005524	F	"ATP binding"	GO:0005488	A2YH41	204	6e-53
TC134_1	GO:0005634	C	"nucleus"	GO:0005622	A2YH41	204	6e-53
TC134_1	GO:0006281	P	"DNA repair"	GO:0006139	A2YH41	204	6e-53
TC134_1	GO:0006974	P	"response to DNA damage stimulus"	GO:0050896	A2YH41	204	6e-53
TC134_1	GO:0007049	P	"cell cycle"	GO:0009987	A2YH41	204	6e-53
TC134_1	GO:0016301	F	"kinase activity"	GO:0016740	A2YH41	204	6e-53
TC134_1	GO:0016310	P	"phosphorylation"	GO:0008152	A2YH41	204	6e-53
TC134_1	GO:0016740	F	"transferase activity"	GO:0016740	A2YH41	204	6e-53
TC134_1	GO:0016772	F	"transferase activity transferring phosphorus-containing groups"	GO:0016740	A2YH41	204	6e-53
TC134_1	GO:0016773	F	"phosphotransferase activity alcohol group as acceptor"	GO:0016740	A2YH41	204	6e-53
TC139_1	GO:0005739	C	"mitochondrion"	GO:0005622	B0BN56	144	2e-34
TC139_1	GO:0005840	C	"ribosome"	GO:0005622	B0BN56	144	2e-34
TC139_1	GO:0019904	F	"protein domain specific binding"	GO:0005488	B0BN56	144	2e-34
TC139_1	GO:0030529	C	"ribonucleoprotein complex"	GO:0005622	B0BN56	144	2e-34
TC13_1	GO:0001725	C	"stress fiber"	GO:0005622	A4IF97	181	4e-46
TC13_1	GO:0005509	F	"calcium ion binding"	GO:0005488	A4IF97	181	4e-46
TC13_1	GO:0005634	C	"nucleus"	GO:0005622	A2Y609	102	3e-22
TC13_1	GO:0005737	C	"cytoplasm"	GO:0005622	A2WNH1	102	2e-22
TC13_1	GO:0005773	C	"vacuole"	GO:0005622	A2WNH1	102	2e-22
TC13_1	GO:0005886	C	"plasma membrane"	GO:0016020	A2WNH1	102	2e-22
TC13_1	GO:0008360	P	"regulation of cell shape"	NA	A4IF97	181	4e-46
TC13_1	GO:0009612	P	"response to mechanical stimulus"	GO:0050896	A2Y609	102	3e-22
TC13_1	GO:0009846	P	"pollen germination"	NA	A2WNH1	102	2e-22
TC13_1	GO:0010099	P	"regulation of photomorphogenesis"	GO:0050789	A2WNH1	102	2e-22
TC13_1	GO:0016459	C	"myosin complex"	GO:0005622	A4IF97	181	4e-46
TC13_1	GO:0016460	C	"myosin II complex"	GO:0005622	A4IF97	181	4e-46
TC13_1	GO:0019722	P	"calcium-mediated signaling"	GO:0050789	A2WNH1	102	2e-22
TC13_1	GO:0030018	C	"Z disc"	GO:0005622	A4IF97	181	4e-46
TC13_1	GO:0045177	C	"apical part of cell"	GO:0005623	A4IF97	181	4e-46
TC141_1	GO:0003723	F	"RNA binding"	GO:0005488	B0R7D8	71.6	3e-13
TC141_1	GO:0003743	F	"translation initiation factor activity"	GO:0005488	B0R7D8	71.6	3e-13
TC141_1	GO:0006412	P	"translation"	GO:0008152	B0R7D8	71.6	3e-13
TC141_1	GO:0006413	P	"translational initiation"	GO:0008152	B0R7D8	71.6	3e-13
TC142_1	GO:0003674	F	"molecular_function"	NA	B2RXC1	181	2e-45
TC142_1	GO:0005575	C	"cellular_component"	NA	B2RXC1	181	2e-45
TC142_1	GO:0005794	C	"Golgi apparatus"	GO:0005622	A6QLC7	181	2e-45
TC142_1	GO:0006810	P	"transport"	GO:0006810	A6QLC7	181	2e-45
TC142_1	GO:0008150	P	"biological_process"	NA	B2RXC1	181	2e-45
TC142_1	GO:0016192	P	"vesicle-mediated transport"	GO:0006810	A6QLC7	181	2e-45
TC144_1	GO:0016020	C	"membrane"	GO:0016020	B0K025	212	2e-55
TC144_1	GO:0016021	C	"integral to membrane"	GO:0016020	B0K025	212	2e-55
TC146_1	GO:0005215	F	"transporter activity"	GO:0005215	A7MBD8	337	3e-92
TC146_1	GO:0005886	C	"plasma membrane"	GO:0016020	A7MBD8	337	3e-92
TC146_1	GO:0006810	P	"transport"	GO:0006810	A7MBD8	337	3e-92
TC146_1	GO:0006811	P	"ion transport"	GO:0006810	A7MBD8	337	3e-92
TC146_1	GO:0006814	P	"sodium ion transport"	GO:0006810	A7MBD8	337	3e-92
TC146_1	GO:0006915	P	"apoptosis"	GO:0008219	A8I1B9	80.5	6e-15
TC146_1	GO:0008643	P	"carbohydrate transport"	GO:0006810	A8I1B9	80.5	6e-15
TC146_1	GO:0015293	F	"symporter activity"	GO:0005215	A7MBD8	337	3e-92
TC146_1	GO:0016020	C	"membrane"	GO:0016020	A7MBD8	337	3e-92
TC146_1	GO:0016021	C	"integral to membrane"	GO:0016020	A7MBD8	337	3e-92
TC146_1	GO:0016324	C	"apical plasma membrane"	GO:0016020	A7MBD8	337	3e-92
TC146_1	GO:0055085	P	"transmembrane transport"	GO:0006810	A7MBD8	337	3e-92
TC147_1	GO:0003842	F	"1-pyrroline-5-carboxylate dehydrogenase activity"	GO:0016491	A7YWE4	231	7e-61
TC147_1	GO:0005739	C	"mitochondrion"	GO:0005622	A7YWE4	231	7e-61
TC147_1	GO:0005759	C	"mitochondrial matrix"	GO:0005622	A7YWE4	231	7e-61
TC147_1	GO:0006560	P	"proline metabolic process"	GO:0008152	A7YWE4	231	7e-61
TC147_1	GO:0006561	P	"proline biosynthetic process"	GO:0008152	A7YWE4	231	7e-61
TC147_1	GO:0008152	P	"metabolic process"	GO:0008152	A7YWE4	231	7e-61
TC147_1	GO:0016491	F	"oxidoreductase activity"	GO:0016491	A7YWE4	231	7e-61
TC147_1	GO:0016620	F	"oxidoreductase activity acting on the aldehyde or oxo group of donors NAD or NADP as acceptor"	GO:0016491	A7YWE4	231	7e-61
TC147_1	GO:0055114	P	"oxidation-reduction process"	GO:0008152	A7YWE4	231	7e-61
TC157_1	GO:0000139	C	"Golgi membrane"	GO:0016020	A6QR46	93.6	2e-19
TC157_1	GO:0000166	F	"nucleotide binding"	GO:0005488	A2WSI7	319	2e-87
TC157_1	GO:0003924	F	"GTPase activity"	GO:0003824	A2WSI7	319	2e-87
TC157_1	GO:0005509	F	"calcium ion binding"	GO:0005488	A5WW21	88.2	1e-17
TC157_1	GO:0005525	F	"GTP binding"	GO:0005488	A2WSI7	319	2e-87
TC157_1	GO:0005618	C	"cell wall"	GO:0005623	A2WSI7	319	2e-87
TC157_1	GO:0005622	C	"intracellular"	GO:0005622	A5A6J7	77.8	1e-14
TC157_1	GO:0005634	C	"nucleus"	GO:0005622	A2WSI7	319	2e-87
TC157_1	GO:0005730	C	"nucleolus"	GO:0005622	A2WSI7	319	2e-87
TC157_1	GO:0005737	C	"cytoplasm"	GO:0005622	A2WSI7	319	2e-87
TC157_1	GO:0005794	C	"Golgi apparatus"	GO:0005622	A6QR46	93.6	2e-19
TC157_1	GO:0005829	C	"cytosol"	GO:0005622	A5A6J7	77.8	1e-14
TC157_1	GO:0005886	C	"plasma membrane"	GO:0016020	A2WSI7	319	2e-87
TC157_1	GO:0005911	C	"cell-cell junction"	GO:0016020	A5A6J7	77.8	1e-14
TC157_1	GO:0005932	C	"microtubule basal body"	GO:0005622	A4FV54	93.6	2e-19
TC157_1	GO:0006184	P	"GTP catabolic process"	GO:0006139	A2WSI7	319	2e-87
TC157_1	GO:0006810	P	"transport"	GO:0006810	A2WSI7	319	2e-87
TC157_1	GO:0006886	P	"intracellular protein transport"	GO:0006810	A2WSI7	319	2e-87
TC157_1	GO:0006904	P	"vesicle docking involved in exocytosis"	GO:0006810	A4FV54	93.6	2e-19
TC157_1	GO:0006913	P	"nucleocytoplasmic transport"	GO:0006810	A2WSI7	319	2e-87
TC157_1	GO:0007165	P	"signal transduction"	GO:0050789	A2WSI7	319	2e-87
TC157_1	GO:0007264	P	"small GTPase mediated signal transduction"	GO:0050789	A2WSI7	319	2e-87
TC157_1	GO:0008283	P	"cell proliferation"	NA	A5A6J7	77.8	1e-14
TC157_1	GO:0009651	P	"response to salt stress"	GO:0050896	A2WSI7	319	2e-87
TC157_1	GO:0015031	P	"protein transport"	GO:0006810	A2WSI7	319	2e-87
TC157_1	GO:0016020	C	"membrane"	GO:0016020	A4D1S5	97.4	2e-20
TC157_1	GO:0016023	C	"cytoplasmic membrane-bounded vesicle"	GO:0005622	A6QR46	93.6	2e-19
TC157_1	GO:0016192	P	"vesicle-mediated transport"	GO:0006810	A6QR46	93.6	2e-19
TC157_1	GO:0019003	F	"GDP binding"	GO:0005488	A5A6J7	77.8	1e-14
TC157_1	GO:0030054	C	"cell junction"	GO:0016020	A5A6J7	77.8	1e-14
TC157_1	GO:0031410	C	"cytoplasmic vesicle"	GO:0005622	A6QR46	93.6	2e-19
TC157_1	GO:0031513	C	"nonmotile primary cilium"	GO:0005623	A4FV54	93.6	2e-19
TC157_1	GO:0042384	P	"cilium assembly"	GO:0009987	A4FV54	93.6	2e-19
TC157_1	GO:0042995	C	"cell projection"	GO:0005623	A4FV54	93.6	2e-19
TC157_1	GO:0046686	P	"response to cadmium ion"	GO:0050896	A2WSI7	319	2e-87
TC157_1	GO:0048046	C	"apoplast"	GO:0005576	A2WSI7	319	2e-87
TC157_1	GO:0048210	P	"Golgi vesicle fusion to target membrane"	GO:0006944	A4FV54	93.6	2e-19
TC157_1	GO:0048471	C	"perinuclear region of cytoplasm"	GO:0005622	A4FV54	93.6	2e-19
TC157_1	GO:0055037	C	"recycling endosome"	GO:0005622	A4FV54	93.6	2e-19
TC157_1	GO:2000114	P	"regulation of establishment of cell polarity"	GO:0050789	A5A6J7	77.8	1e-14
TC167_1	GO:0000139	C	"Golgi membrane"	GO:0016020	A6QR46	113	2e-25
TC167_1	GO:0000166	F	"nucleotide binding"	GO:0005488	A6QR46	113	2e-25
TC167_1	GO:0003924	F	"GTPase activity"	GO:0003824	A2Y7R5	73.2	3e-13
TC167_1	GO:0005509	F	"calcium ion binding"	GO:0005488	A5WW21	76.3	3e-14
TC167_1	GO:0005525	F	"GTP binding"	GO:0005488	A6QR46	113	2e-25
TC167_1	GO:0005618	C	"cell wall"	GO:0005623	A2Y7R5	73.2	3e-13
TC167_1	GO:0005634	C	"nucleus"	GO:0005622	A2Y7R5	73.2	3e-13
TC167_1	GO:0005730	C	"nucleolus"	GO:0005622	A2Y7R5	73.2	3e-13
TC167_1	GO:0005737	C	"cytoplasm"	GO:0005622	A4FV54	84.3	1e-16
TC167_1	GO:0005739	C	"mitochondrion"	GO:0005622	A5D7F5	79	5e-15
TC167_1	GO:0005794	C	"Golgi apparatus"	GO:0005622	A6QR46	113	2e-25
TC167_1	GO:0005886	C	"plasma membrane"	GO:0016020	A4D1S5	95.1	6e-20
TC167_1	GO:0005932	C	"microtubule basal body"	GO:0005622	A4FV54	84.3	1e-16
TC167_1	GO:0006184	P	"GTP catabolic process"	GO:0006139	A2Y7R5	73.2	3e-13
TC167_1	GO:0006457	P	"protein folding"	GO:0008152	A5D7F5	79	5e-15
TC167_1	GO:0006810	P	"transport"	GO:0006810	A6QR46	113	2e-25
TC167_1	GO:0006886	P	"intracellular protein transport"	GO:0006810	A2Y7R5	73.2	3e-13
TC167_1	GO:0006904	P	"vesicle docking involved in exocytosis"	GO:0006810	A4FV54	84.3	1e-16
TC167_1	GO:0006913	P	"nucleocytoplasmic transport"	GO:0006810	A2Y7R5	73.2	3e-13
TC167_1	GO:0007165	P	"signal transduction"	GO:0050789	A2Y7R5	73.2	3e-13
TC167_1	GO:0007264	P	"small GTPase mediated signal transduction"	GO:0050789	A6QR46	113	2e-25
TC167_1	GO:0009651	P	"response to salt stress"	GO:0050896	A2Y7R5	73.2	3e-13
TC167_1	GO:0015031	P	"protein transport"	GO:0006810	A6QR46	113	2e-25
TC167_1	GO:0016020	C	"membrane"	GO:0016020	A6QR46	113	2e-25
TC167_1	GO:0016023	C	"cytoplasmic membrane-bounded vesicle"	GO:0005622	A6QR46	113	2e-25
TC167_1	GO:0016192	P	"vesicle-mediated transport"	GO:0006810	A6QR46	113	2e-25
TC167_1	GO:0031072	F	"heat shock protein binding"	GO:0005488	A5D7F5	79	5e-15
TC167_1	GO:0031410	C	"cytoplasmic vesicle"	GO:0005622	A6QR46	113	2e-25
TC167_1	GO:0031513	C	"nonmotile primary cilium"	GO:0005623	A4FV54	84.3	1e-16
TC167_1	GO:0042384	P	"cilium assembly"	GO:0009987	A4FV54	84.3	1e-16
TC167_1	GO:0042995	C	"cell projection"	GO:0005623	A4FV54	84.3	1e-16
TC167_1	GO:0046686	P	"response to cadmium ion"	GO:0050896	A2Y7R5	73.2	3e-13
TC167_1	GO:0048046	C	"apoplast"	GO:0005576	A2Y7R5	73.2	3e-13
TC167_1	GO:0048210	P	"Golgi vesicle fusion to target membrane"	GO:0006944	A4FV54	84.3	1e-16
TC167_1	GO:0048471	C	"perinuclear region of cytoplasm"	GO:0005622	A4FV54	84.3	1e-16
TC167_1	GO:0051082	F	"unfolded protein binding"	GO:0005488	A5D7F5	79	5e-15
TC167_1	GO:0055037	C	"recycling endosome"	GO:0005622	A4FV54	84.3	1e-16
TC16_1	GO:0003723	F	"RNA binding"	GO:0005488	A6UT51	64.7	2e-10
TC16_1	GO:0003735	F	"structural constituent of ribosome"	GO:0005198	A6UT51	64.7	2e-10
TC16_1	GO:0005622	C	"intracellular"	GO:0005622	A6UT51	64.7	2e-10
TC16_1	GO:0005840	C	"ribosome"	GO:0005622	A6UT51	64.7	2e-10
TC16_1	GO:0006412	P	"translation"	GO:0008152	A6UT51	64.7	2e-10
TC16_1	GO:0030529	C	"ribonucleoprotein complex"	GO:0005622	A6UT51	64.7	2e-10
TC16_1	GO:0042254	P	"ribosome biogenesis"	GO:0009987	B6YWH9	62.4	1e-09
TC170_1	GO:0004890	F	"GABA-A receptor activity"	GO:0004871	A8MPY1	75.9	2e-14
TC170_1	GO:0005216	F	"ion channel activity"	GO:0005215	A8MPY1	75.9	2e-14
TC170_1	GO:0005230	F	"extracellular ligand-gated ion channel activity"	GO:0005215	A8MPY1	75.9	2e-14
TC170_1	GO:0005254	F	"chloride channel activity"	GO:0005215	A8MPY1	75.9	2e-14
TC170_1	GO:0005575	C	"cellular_component"	NA	A8MPY1	75.9	2e-14
TC170_1	GO:0005886	C	"plasma membrane"	GO:0016020	A8MPY1	75.9	2e-14
TC170_1	GO:0006810	P	"transport"	GO:0006810	A8MPY1	75.9	2e-14
TC170_1	GO:0006811	P	"ion transport"	GO:0006810	A8MPY1	75.9	2e-14
TC170_1	GO:0006821	P	"chloride transport"	GO:0006810	A8MPY1	75.9	2e-14
TC170_1	GO:0007214	P	"gamma-aminobutyric acid signaling pathway"	GO:0050789	A8MPY1	75.9	2e-14
TC170_1	GO:0007268	P	"synaptic transmission"	GO:0007154	A8MPY1	75.9	2e-14
TC170_1	GO:0016020	C	"membrane"	GO:0016020	A8MPY1	75.9	2e-14
TC170_1	GO:0016021	C	"integral to membrane"	GO:0016020	A8MPY1	75.9	2e-14
TC170_1	GO:0030054	C	"cell junction"	GO:0016020	A8MPY1	75.9	2e-14
TC170_1	GO:0034220	P	"ion transmembrane transport"	GO:0006810	A8MPY1	75.9	2e-14
TC170_1	GO:0034707	C	"chloride channel complex"	GO:0016020	A8MPY1	75.9	2e-14
TC170_1	GO:0045202	C	"synapse"	NA	A8MPY1	75.9	2e-14
TC170_1	GO:0045211	C	"postsynaptic membrane"	GO:0016020	A8MPY1	75.9	2e-14
TC170_1	GO:0055085	P	"transmembrane transport"	GO:0006810	A8MPY1	75.9	2e-14
TC174_1	GO:0005488	F	"binding"	GO:0005488	A0R647	59.3	3e-09
TC174_1	GO:0005737	C	"cytoplasm"	GO:0005622	A0R647	59.3	3e-09
TC174_1	GO:0006826	P	"iron ion transport"	GO:0006810	A0R647	59.3	3e-09
TC174_1	GO:0006879	P	"cellular iron ion homeostasis"	GO:0009987	A0R647	59.3	3e-09
TC174_1	GO:0008199	F	"ferric iron binding"	GO:0005488	A0R647	59.3	3e-09
TC174_1	GO:0016491	F	"oxidoreductase activity"	GO:0016491	A0R647	59.3	3e-09
TC174_1	GO:0046872	F	"metal ion binding"	GO:0005488	A0R647	59.3	3e-09
TC174_1	GO:0046914	F	"transition metal ion binding"	GO:0005488	A0R647	59.3	3e-09
TC174_1	GO:0055114	P	"oxidation-reduction process"	GO:0008152	A0R647	59.3	3e-09
TC180_1	GO:0004407	F	"histone deacetylase activity"	GO:0003824	B1H369	115	9e-26
TC180_1	GO:0005634	C	"nucleus"	GO:0005622	B1H369	115	9e-26
[truncated: 1,117 more rows]

## Sheet: KEGG anno
contig	kegg result	path	description	best hit	score	evalue
[truncated: 389 more rows]
