# Supplementary material for: Analysis of Babesia bovis infection-induced gene expression changes in larvae from the cattle tick, Rhipicephalus (Boophilus) microplus
Source: Parasit Vectors. 2012 Aug 7;5:162. doi: 10.1186/1756-3305-5-162 (PMC3436708; doi:10.1186/1756-3305-5-162)
Supplement: Additional file 2 — BmiGI entries significantly up- or down-regulated in microarray experiments. Analysis of microarray data resulted in identification of specific entries from the Rhipicephalus microplus gene index, BmiGI Version 2, that are statistically up- or down-regulated in response to Babesia bovis infection. This Excel file contains BmiGI ID number, hit descriptions, annotation, GO Terms, e-values, reading frames, and related information. [file 1756-3305-5-162-S2.xlsx]

## Sheet: LarvaeUR_annot_24
	Gene_Info	(d)	FC	Babesia Larvae UR / x:blastx annotation / !:BmiGI3.0 annotation/ $:additional	e-value
1	TC13643	7.30202	4.9897
2	TC11482	6.91543	3.79536
	x			putative Cytocrome P450 like protein precursor [Phillyrea latifolia]	2e-19
	!GeneName			HYPOTHETICAL PROTEIN ART2	1.76755e-07
	!PIR			complete proteome,
3	TC5802	5.89557	3.91725
	x			putative secreted salivary gland peptide [Ixodes scapularis]	3e-16
4	TC9132	5.62294	2.72872
5	TC12256	5.56798	7.62343
	!GeneName			VITELLOGENIN STRUCTURAL GENES (YOLK PROTEIN GENES)	5.67625e-14
	!GO_BP			development, embryonic development, embryonic development (sensu Metazoa), growth, positive regulation of biological process, positive regulation of growth, positive regulation of growth rate, regulation of biological process, regulation of growth, regulation of growth rate,
	!PIR			complete proteome, multigene family, signal, storage protein,
6	TC9012	5.34328	3.71523
	x			putative glutathione S-transferase [Dermacentor variabilis]	9e-64
	!GeneName			GLUTATHIONE S-TRANSFERASE 1	1.22525e-29
	!GO_MF			catalytic activity, glutathione transferase activity, transferase activity, transferase activity, transferring alkyl or aryl (other than methyl) groups,
	!PIR			multigene family, transferase,
7	TC15029	4.93933	7.82757
	x			hemelipoglycoprotein precursor [Dermacentor variabilis]	2e-107
	!GeneName			VG-1	3.24059e-14
	!PIR			glycoprotein, signal, storage protein,
8	TC9597	4.81935	2.73644
	!GeneName			LIVER CARBOXYLESTERASE PRECURSOR	1.92473e-09
	!GO_MF			carboxylesterase activity, carboxylic ester hydrolase activity, catalytic activity, hydrolase activity, hydrolase activity, acting on ester bonds, serine esterase activity,
	!GO_CC			cell, cytoplasm, endoplasmic reticulum, intracellular, intracellular membrane-bound organelle, intracellular organelle, membrane-bound organelle, organelle,
	!PIR			carboxylic ester hydrolase, endoplasmic reticulum, glycoprotein, homotrimer, hydrolase, multigene family, serine esterase, signal,
9	TC8343	4.79291	3.22181
	x			hypothetical protein [Equus caballus]	5e-26
	x			similar to methyltransferase like 7A [Macaca mulatta]	1e-25
	!GeneName			METHYLTRANSFERASE LIKE 7B	3.67072e-25
	!GO_MF			S-adenosylmethionine-dependent methyltransferase activity, catalytic activity, methyltransferase activity, transferase activity, transferase activity, transferring one-carbon groups,
	!GO_CC			cell, intracellular, intracellular membrane-bound organelle, intracellular organelle, membrane-bound organelle, nucleus, organelle,
	!PIR			hypothetical protein, methyltransferase, nuclear protein, transferase,
10	TC8407	4.78561	3.79714
	x			luciferase [Phrixothrix vivianii]	1e-36
	!GeneName			LUCIFERIN 4-MONOOXYGENASE	5.57623e-33
	!PIR			luminescence, magnesium, metal-binding, monooxygenase, oxidoreductase, peroxisome, photoprotein,
11	TC13794	4.73049	2.2042
12	BEADQ11TR	4.54609	3.33246
	x			non-LTR retrotransposon R1Bmks ORF1 protein [Bombyx mori]	6e-20
13	TC9454	4.52218	5.04763
	!GeneName			DIGESTIVE CYSTEINE PROTEINASE 3 PRECURSOR	4.64561e-77
	!PIR			hydrolase, multigene family, protease, signal, thiol protease, zymogen,
14	TC5904	4.49806	2.11016
15	TC5872	4.49455	2.87305
	x			GGY domain protein [Argas monolakensis]	1e-06
16	TC10734	4.47986	4.7023
17	TC6802	4.41131	2.06292
	x			molting fluid carboxypeptidase A [Nasonia vitripennis]	1e-53
	!GeneName			SIMILAR TO CARBOXYPEPTIDASE A2 PRECURSOR	9.35109e-52
	!GO_BP			cellular macromolecule metabolism, cellular metabolism, cellular physiological process, cellular process, cellular protein metabolism, macromolecule metabolism, metabolism, physiological process, primary metabolism, protein metabolism, proteolysis,
	!GO_MF			carboxypeptidase A activity, carboxypeptidase activity, catalytic activity, exopeptidase activity, hydrolase activity, metallocarboxypeptidase activity, metalloexopeptidase activity, peptidase activity,
18	BEACP61TR	4.30606	2.81271
	x			microplusin preprotein [Boophilus microplus]	1e-48
19	TC12142	4.17604	3.15175
20	TC12248	4.10989	2.95136
	!GeneName			GLUCOAMYLASE	1.74813e-05
	!GO_BP			biopolymer metabolism, carbohydrate metabolism, cell adhesion, cell-cell adhesion, cellular process, filamentous growth, growth, invasive growth (sensu Saccharomyces), macromolecule metabolism, metabolism, physiological process, polysaccharide metabolism, primary metabolism, pseudohyphal growth,
	!GO_MF			catalytic activity, glucan 1,4-alpha-glucosidase activity, glucosidase activity, hydrolase activity, hydrolase activity, acting on glycosyl bonds, molecular function unknown,
	!GO_CC			cell, membrane, plasma membrane,
	!PIR			complete proteome, glycoprotein, glycosidase, gpi-anchor, hydrolase, lipoprotein, membrane, polysaccharide degradation, signal, transmembrane protein,
21	TC9783	3.999	2.03506
22	BEADX88TR	3.98405	2.24518
	x			probable sulfotransferase [Cyanothece sp. CCY0110]	6e-49
23	BEAAX42TR	3.96172	2.7936
24	TC9278	3.95329	3.89939
extra few significant ESTs, did not make the cut with selected Delta value, but were right at the threshold, I include them just in case they might be meaningful.
25	TC12361	3.8078	2.81007
	x			boophilin [Boophilus microplus]	1e-17
	x			tissue factor pathway inhibitor [Ornithorhynchus anatinus]	3e-20
	!GeneName			SERINE PEPTIDASE INHIBITOR, KUNITZ TYPE, 2	5.85686e-19
	!GO_BP			cell motility, cellular physiological process, cellular process, establishment of localization, localization, localization of cell, locomotion, physiological process,
	!GO_MF			endopeptidase inhibitor activity, enzyme inhibitor activity, enzyme regulator activity, protease inhibitor activity, serine-type endopeptidase inhibitor activity,
	!GO_CC			cell, cell fraction, extracellular region, integral to membrane, intrinsic to membrane, membrane, soluble fraction,
	!PIR			direct protein sequencing, glycoprotein, membrane, protease inhibitor, serine protease inhibitor, signal, transmembrane,
26	BEAAH59TF	3.78535	2.23088
27	TC12661	3.70021	3.94033
	x			Cuticle protein 16.8 (Ir-ACP16.8)	4e-10
	x			putative secreted salivary gland peptide [Ixodes scapularis]	1e-08
	!GeneName			IR-ACP16.8	4.80966e-11
	!PIR			chitin-binding, cuticle, direct protein sequencing, pyrrolidone carboxylic acid, structural protein,
28	TC6326	3.63216	3.6897
	x			GGY domain protein [Argas monolakensis]	1e-09
	x			putative secreted salivary gland peptide [Ixodes scapularis]	1e-06
29	TC7086	3.62364	3.5279
30	TC10138	3.56319	2.64541
	!GeneName			ENABLED	1.39189e-12
	!GO_BP			actin cytoskeleton organization and biogenesis, actin filament organization, actin filament-based process, actin polymerization and/or depolymerization, axon guidance, axonogenesis, cell development, cell differentiation, cell migration, cell motility, cell organization and biogenesis, cellular macromolecule metabolism, cellular metabolism, cellular morphogenesis, cellular morphogenesis during di…
	!GO_MF			actin binding, binding, cytoskeletal protein binding, protein binding, structural constituent of cytoskeleton, structural molecule activity,
	!PIR			Coiled coil, phosphoprotein,
31	TC9020	3.51865	2.32624
32	TC15107	3.50488	2.33232
33	TC14714	3.49025	3.0238
	x			krotzkopf verkehrt CG2666-PB, isoform B [Drosophila melanogaster]	4e-71
	x			chitin synthase 1 [Drosophila melanogaster]	4e-69

## Sheet: larvalUR_Xannot_24
	BmiGI ID	Gene Name	Species	GOTERM_BP_ALL	GOTERM_MF_ALL	GENE_NAME	INTERPRO_NAME	GOTERM_CC_ALL	PROTEIN_MW	PIR_SUPERFAMILY_NAME	SP_PIR_KEYWORDS	Query-definition	Query-length	General Info	Hit_id	Hit_length	Hit_num	Hsp_num	Hsp_align-len	Hsp_bit-score	Hsp_evalue	Hsp_gaps	Hsp_hit-from	Hsp_hit-to	Hsp_identity	Hsp_positive	Hsp_query-frame	Hsp_query-from	Hsp_query-to	Hsp_score
1	TC13643	no significant similarity found
2	TC11482	HYPOTHETICAL PROTEIN ART2	4932:Saccharomyces cerevisiae	biological process unknown,	molecular function unknown,	Hypothetical protein ART2,		cellular component unknown,	6921,		complete proteome,	TC11482	799	Q8TGM7|ART2_YEAST Uncharacterized protein ART2 (Antisense to ribosomal RNA transcript protein 2) - Saccharomyces cerevisiae (Baker's yeast)	gnl|BL_ORD_ID|12453	61	1	1	43	55.8398	1.76755e-07	2	19	61	29	30	-1	674	796	133
3	TC5802	no significant similarity found
4	TC9132	no significant similarity found
5	TC12256	VITELLOGENIN STRUCTURAL GENES (YOLK PROTEIN GENES)	6239:Caenorhabditis elegans	development, embryonic development, embryonic development (sensu Metazoa), growth, positive regulation of biological process, positive regulation of growth, positive regulation of growth rate, regulation of biological process, regulation of growth, regulation of growth rate,		Vitellogenin structural genes (yolk protein genes), Vitellogenin 4 precursor,	IPR001747:Lipid transport protein, N-terminal, IPR001846:von Willebrand factor, type D,		186309,		complete proteome, multigene family, signal, storage protein,	TC12256	2184	P18947|VIT4_CAEEL Vitellogenin-4 precursor - Caenorhabditis elegans	gnl|BL_ORD_ID|230338	1603	1	1	181	79.337	5.67625e-14	1	1308	1475	51	91	2	1367	1906	194
6	TC9012	GLUTATHIONE S-TRANSFERASE 1	7370:Musca domestica		catalytic activity, glutathione transferase activity, transferase activity, transferase activity, transferring alkyl or aryl (other than methyl) groups,	GST class-theta, Glutathione S-transferase 1, Glutathione S-transferase 1 (EC 2.5.1.18) (GST class-theta), glutathione transferase (EC 2.5.1.18) class I,	IPR004045:Glutathione S-transferase, N-terminal, IPR004046:Glutathione S-transferase, C-terminal, IPR012335:Thioredoxin fold, IPR012336:Thioredoxin-like fold,		23651,	SF000503:glutathione transferase,	multigene family, transferase,	TC9012	786	P28338|GSTT1_MUSDO Glutathione S-transferase 1 (EC 2.5.1.18) (GST class-theta) - Musca domestica (House fly)	gnl|BL_ORD_ID|77351	208	1	1	200	129.413	1.22525e-29	7	4	195	81	113	3	72	650	324
7	TC15029	VG-1	6978:Periplaneta americana			Vg-1, Vitellogenin 1 precursor, Vitellogenin 1 precursor (Vg-1),	IPR001747:Lipid transport protein, N-terminal, IPR001846:von Willebrand factor, type D,		212728,	SF002657:boll weevil vitellogenin,	glycoprotein, signal, storage protein,	TC15029	672	Q9U8M0|VIT1_PERAM Vitellogenin-1 precursor (Vg-1) - Periplaneta americana (American cockroach)	gnl|BL_ORD_ID|230328	1896	1	1	133	77.7962	3.24059e-14		652	782	48	76	3	159	557	190
8	TC9597	LIVER CARBOXYLESTERASE PRECURSOR	9823:Sus scrofa		carboxylesterase activity, carboxylic ester hydrolase activity, catalytic activity, hydrolase activity, hydrolase activity, acting on ester bonds, serine esterase activity,	Liver carboxylesterase precursor, Liver carboxylesterase precursor (EC 3.1.1.1) (Proline-beta- naphthylamidase), Proline-beta-naphthylamidase, carboxylesterase (EC 3.1.1.1) precursor ALT_NAMES:proline-beta-naphthylamidase,	IPR000379:Esterase/lipase/thioesterase, IPR002018:Carboxylesterase, type B,	cell, cytoplasm, endoplasmic reticulum, intracellular, intracellular membrane-bound organelle, intracellular organelle, membrane-bound organelle, organelle,	62016,	SF000871:cholinesterase,	carboxylic ester hydrolase, endoplasmic reticulum, glycoprotein, homotrimer, hydrolase, multigene family, serine esterase, signal,	TC9597	1164	Q29550|EST1_PIG Liver carboxylesterase precursor (EC 3.1.1.1) (Proline-beta-naphthylamidase) - Sus scrofa (Pig)	gnl|BL_ORD_ID|57967	566	1	1	120	63.1586	1.92473e-09	3	436	550	39	61	3	36	386	152
9	TC8343	METHYLTRANSFERASE LIKE 7B	10090:Mus musculus		S-adenosylmethionine-dependent methyltransferase activity, catalytic activity, methyltransferase activity, transferase activity, transferase activity, transferring one-carbon groups,	0610006F02Rik protein, Adult male kidney cDNA, RIKEN full-length enriched library, clone:0610006F02 product:hypothetical S-adenosyl-L-methionine- dependent methyltransferases structure containing protein, full insert sequence, Adult male kidney cDNA, RIKEN full-length enriched library, clone:0610006F02 product:hypothetical S-adenosyl-L-methionine-dependent methyltransferases structure containing …	IPR000051:SAM (and some other nucleotide) binding motif, IPR001601:Generic methyltransferase, IPR013216:Methyltransferase type 11,	cell, intracellular, intracellular membrane-bound organelle, intracellular organelle, membrane-bound organelle, nucleus, organelle,	22251, 28049,	SF004891:spore germination protein C2,	hypothetical protein, methyltransferase, nuclear protein, transferase,	TC8343	870	Q9DD20|MET7B_MOUSE Methyltransferase-like protein 7B precursor (EC 2.1.1.-) - Mus musculus (Mouse)	gnl|BL_ORD_ID|112013	244	1	1	153	114.775	3.67072e-25		70	222	57	90	1	94	552	286
10	TC8407	LUCIFERIN 4-MONOOXYGENASE	41716:Photuris pennsylvanica			Luciferase, Luciferin 4-monooxygenase, Luciferin 4-monooxygenase (EC 1.13.12.7) (Luciferase),	IPR000873:AMP-dependent synthetase and ligase,		60649,		luminescence, magnesium, metal-binding, monooxygenase, oxidoreductase, peroxisome, photoprotein,	TC8407	814	Q27757|LUCI_PHOPE Luciferin 4-monooxygenase (EC 1.13.12.7) (Luciferase) - Photuris pennsylvanica (Pennsylvania firefly)	gnl|BL_ORD_ID|107476	545	1	1	207	140.584	5.57623e-33	1	339	536	88	112	1	79	696	353
11	TC13794	no significant similarity found
12	BEADQ11TR	Annotation for singletons not available
13	TC9454	DIGESTIVE CYSTEINE PROTEINASE 3 PRECURSOR	6706:Homarus americanus			Digestive cysteine proteinase 3 precursor, Digestive cysteine proteinase 3 precursor (EC 3.4.22.-),	IPR000169:Peptidase, cysteine peptidase active site, IPR000668:Peptidase C1A, papain C-terminal, IPR013128:Peptidase C1A, papain, IPR013201:Proteinase inhibitor I29, cathepsin propeptide,		35366,		hydrolase, multigene family, protease, signal, thiol protease, zymogen,	TC9454	1137	P25784|CYSP3_HOMAM Digestive cysteine proteinase 3 precursor (EC 3.4.22.-) - Homarus americanus (American lobster)	gnl|BL_ORD_ID|43484	321	1	1	339	287.73	4.64561e-77	2	3	318	154	207	2	35	1045	735
14	TC5904	no significant similarity found
15	TC5872	no significant similarity found
16	TC10734	no significant similarity found
17	TC6802	SIMILAR TO CARBOXYPEPTIDASE A2 PRECURSOR	10090:Mus musculus	cellular macromolecule metabolism, cellular metabolism, cellular physiological process, cellular process, cellular protein metabolism, macromolecule metabolism, metabolism, physiological process, primary metabolism, protein metabolism, proteolysis,	carboxypeptidase A activity, carboxypeptidase activity, catalytic activity, exopeptidase activity, hydrolase activity, metallocarboxypeptidase activity, metalloexopeptidase activity, peptidase activity,	Hypothetical protein MGC107514, similar to Carboxypeptidase A2 precursor,	IPR000834:Peptidase M14, carboxypeptidase A, IPR003146:Proteinase inhibitor, carboxypeptidase propeptide,		47057,			TC6802	1454	Q504N0|CBPA2_MOUSE Carboxypeptidase A2 precursor (EC 3.4.17.15) - Mus musculus (Mouse)	gnl|BL_ORD_ID|24121	417	1	1	250	204.142	9.35109e-52		166	406	103	159	1	28	777	518
18	BEACP61TR	Annotation for singletons not available
19	TC12142	no significant similarity found
20	TC12248	GLUCOAMYLASE	4932:Saccharomyces cerevisiae	biopolymer metabolism, carbohydrate metabolism, cell adhesion, cell-cell adhesion, cellular process, filamentous growth, growth, invasive growth (sensu Saccharomyces), macromolecule metabolism, metabolism, physiological process, polysaccharide metabolism, primary metabolism, pseudohyphal growth,	catalytic activity, glucan 1,4-alpha-glucosidase activity, glucosidase activity, hydrolase activity, hydrolase activity, acting on glycosyl bonds, molecular function unknown,	Glucoamylase, Mucin-like protein 1 precursor, glucan 1,4-alpha-glucosidase (EC 3.2.1.3) ALT_NAMES:extracellular glucoamylase; mucin-like protein MUC1; protein YIR019c,		cell, membrane, plasma membrane,	136111,	SF001034:yeast glucan 1,4-alpha-glucosidase homolog,	complete proteome, glycoprotein, glycosidase, gpi-anchor, hydrolase, lipoprotein, membrane, polysaccharide degradation, signal, transmembrane protein,	TC12248	1193	P08640|MUC1_YEAST Mucin-like protein 1 precursor - Saccharomyces cerevisiae (Baker's yeast)	gnl|BL_ORD_ID|118706	1367	1	1	318	50.0618	1.74813e-05	10	289	599	73	125	1	1	924	118
21	TC9783	no significant similarity found
22	BEADX88TR	Annotation for singletons not available
23	BEAAX42TR	Annotation for singletons not available
24	TC9278	no significant similarity found

## Sheet: LarvaeDR_annot6
	Gene_Info	(d)	FC	Babesia Larae DR / x:blastx annotation / !:BmiGI3.0 annotation / $:additional	evalue
1	TC14933	-6.0659	-2.55427	no significant similarity found
2	BEAC172TR	-5.27405	-4.62197	no significant similarity found
3	TC14244	-4.86598	-3.39244	no significant similarity found
4	TC12338	-4.6647	-2.23409	no significant similarity found
5	BEAC711TR	-4.48183	-2.94779	no significant similarity found
6	BEADW01TF	-4.36869	-3.52742	no significant similarity found

## Sheet: LarvalDR_Xannot_6
	GI2 ID	Gene Name	Species	GOTERM_BP_ALL	GOTERM_MF_ALL	GENE_NAME	INTERPRO_NAME	GOTERM_CC_ALL	PROTEIN_MW	PIR_SUPERFAMILY_NAME	SP_PIR_KEYWORDS	Query-definition	Query-len	Field6	Hit_id	Hit_len	Hit_num	Hsp_num	Hsp_align-len	Hsp_bit-score	Hsp_evalue	Hsp_gaps	Hsp_hit-from	Hsp_hit-to	Hsp_identity	Hsp_positive	Hsp_query-frame	Hsp_query-from	Hsp_query-to	Hsp_score
1	TC14933	no significant similarity found
2	BEAC172TR	Annotation for singletons not available
3	TC14244	no significant similarity found
4	TC12338	no significant similarity found
5	BEAC711TR	Annotation for singletons not available
6	BEADW01TF	Annotation for singletons not available
